# Supplementary material for: Comparative transcriptomics of the pheromone glands provides new insights into the differentiation of sex pheromone between two host populations of Chilo suppressalis
Source: Sci Rep. 2020 Feb 26;10:3499. doi: 10.1038/s41598-020-60529-x (PMC7044216; doi:10.1038/s41598-020-60529-x)
Supplement: Supplementary file 2 — Supplementary material 2. [file 41598_2020_60529_MOESM2_ESM.xlsx]

## Sheet: R0vsW0.DEGannot
gene_id	R0_readcount	W0_readcount	log2FoldChange	pval	padj	Gene Length	NR GI	NR ID	NR Score	NR Evalue	NR Description	NT GI	NT ID	NT Score	NT Evalue	NT Description	KO ID	KO Name	KO Description	Http Link	Swissprot ID	Swissprot Score	Swissprot Evalue	Swissprot Description	PFAM ID	PFAM description	Gene Ontology Biological Pathway	BP Description	Gene Ontology Molecular Function	MF Description	Gene Ontology Cellular Component	CC Description	KOG ID	KOG Description
Cluster-28055.75877	1634.27	7.14888	7.8367	9.6734e-43	1.3419e-37	2936	512921357	XP_004929857.1	2430	0	PREDICTED: leucine-rich repeat protein SHOC-2 [Bombyx mori]	--	--	--	--	--	--	--	--	--	F1MLX5	267	2.69008e-22	Leucine-rich repeat-containing G-protein coupled receptor 4 OS=Bos taurus GN=LGR4 PE=3 SV=3	PF13855//PF00560	Leucine rich repeat//Leucine Rich Repeat	--	--	GO:0005515	protein binding	--	--	KOG0619	FOG: Leucine rich repeat
Cluster-28055.80647	541.418	0	Inf	7.8532e-41	5.447e-36	1598	389609059	BAM18141.1	1159	2.61124e-150	cytochrome P450 6a2 [Papilio xuthus]	608789020	KF701144.1	194	1.02604e-94	Chilo suppressalis CYP6 mRNA, partial cds	K14999	CYP6	cytochrome P450, family 6	http://www.genome.jp/dbget-bin/www_bget?ko:K14999	Q95036	1138	7.21399e-149	Cytochrome P450 6B5 (Fragment) OS=Papilio glaucus GN=CYP6B5 PE=2 SV=1	PF00067	Cytochrome P450	GO:0055114	oxidation-reduction process	GO:0020037//GO:0005506//GO:0016705	heme binding//iron ion binding//oxidoreductase activity, acting on paired donors, with incorporation or reduction of molecular oxygen	--	--	KOG0158	Cytochrome P450 CYP3/CYP5/CYP6/CYP9 subfamilies
Cluster-28055.70796	0	421.713	#NAME?	4.5544e-38	2.106e-33	1393	268306400	ACY95321.1	521	5.98526e-61	ribosomal protein L28 [Manduca sexta]	56462369	AY829854.1	159	2.54975e-75	Lonomia obliqua ribosomal protein 30 mRNA, complete cds	K02903	RP-L28e, RPL28	large subunit ribosomal protein L28e	http://www.genome.jp/dbget-bin/www_bget?ko:K02903	Q962T2	516	1.6957e-61	60S ribosomal protein L28 OS=Spodoptera frugiperda GN=RpL28 PE=2 SV=1	--	--	--	--	--	--	--	--	KOG3412	60S ribosomal protein L28
Cluster-28055.81278	16.148	1777.5	-6.7823	1.4824e-37	5.1411e-33	13395	827538494	XP_012551248.1	2744	0	PREDICTED: homeodomain-interacting protein kinase 2 [Bombyx mori]	827538493	XM_012695794.1	831	0	PREDICTED: Bombyx mori homeodomain-interacting protein kinase 2 (LOC101746970), mRNA	K08826	HIPK	homeodomain interacting protein kinase	http://www.genome.jp/dbget-bin/www_bget?ko:K08826	Q9H2X6	1687	0	Homeodomain-interacting protein kinase 2 OS=Homo sapiens GN=HIPK2 PE=1 SV=2	PF12937//PF07714//PF00069//PF04827//PF05445//PF06293	F-box-like//Protein tyrosine kinase//Protein kinase domain//Plant transposon protein//Poxvirus serine/threonine protein kinase//Lipopolysaccharide kinase (Kdo/WaaP) family	GO:0006468	protein phosphorylation	GO:0016788//GO:0016773//GO:0004672//GO:0005515//GO:0005524	hydrolase activity, acting on ester bonds//phosphotransferase activity, alcohol group as acceptor//protein kinase activity//protein binding//ATP binding	GO:0016020	membrane	KOG0667	Dual-specificity tyrosine-phosphorylation regulated kinase
Cluster-28055.77730	407.378	0	Inf	6.3868e-37	1.7719e-32	4864	857972338	CEP01375.1	972	1.29576e-110	hypothetical protein PBRA_001981 [Plasmodiophora brassicae]	300707206	XM_002995776.1	327	3.6859e-168	Nosema ceranae BRL01 hypothetical protein (NCER_101194) mRNA, complete cds	K09487	HSP90B, TRA1	heat shock protein 90kDa beta	http://www.genome.jp/dbget-bin/www_bget?ko:K09487	P30946	1136	3.75952e-135	Heat shock protein HSP 90-alpha OS=Oryctolagus cuniculus GN=HSP90AA1 PE=1 SV=2	PF00176//PF13307//PF00270//PF04851//PF06733//PF00183//PF02562	SNF2 family N-terminal domain//Helicase C-terminal domain//DEAD/DEAH box helicase//Type III restriction enzyme, res subunit//DEAD_2//Hsp90 protein//PhoH-like protein	GO:0006457//GO:0006139//GO:0006950	protein folding//nucleobase-containing compound metabolic process//response to stress	GO:0016787//GO:0004003//GO:0005524//GO:0008026//GO:0016818//GO:0003676//GO:0003677//GO:0051082	hydrolase activity//ATP-dependent DNA helicase activity//ATP binding//ATP-dependent helicase activity//hydrolase activity, acting on acid anhydrides, in phosphorus-containing anhydrides//nucleic acid binding//DNA binding//unfolded protein binding	GO:0005657	replication fork	KOG1132	Helicase of the DEAD superfamily
Cluster-28055.84706	0	305.357	#NAME?	1.7303e-33	4.0004e-29	1233	--	--	--	--	--	--	--	--	--	--	--	--	--	--	--	--	--	--	--	--	--	--	--	--	--	--	--	--
Cluster-28055.78298	254.546	0	Inf	2.0352e-30	4.0332e-26	1305	134103857	ABO60878.1	366	4.29822e-39	cationic peptide CP8 precursor [Manduca sexta]	--	--	--	--	--	--	--	--	--	B0JFB8	364	3.73435e-40	Fungal protease inhibitor-1 OS=Antheraea mylitta GN=fpi-1 PE=1 SV=1	PF00219	Insulin-like growth factor binding protein	GO:0001558	regulation of cell growth	GO:0005520	insulin-like growth factor binding	GO:0005576//GO:0016942	extracellular region//insulin-like growth factor binding protein complex	--	--
Cluster-28055.78039	208.549	0	Inf	9.5881e-28	1.6626e-23	6840	343481903	AEM44817.1	1576	0	unknown [Pectinophora gossypiella]	--	--	--	--	--	K01581	E4.1.1.17, ODC1, speC, speF	ornithine decarboxylase	http://www.genome.jp/dbget-bin/www_bget?ko:K01581	P40807	622	1.5366e-68	Ornithine decarboxylase 1 OS=Drosophila melanogaster GN=Odc1 PE=2 SV=3	PF02784//PF06810//PF08702//PF10392//PF05615//PF00628//PF05531//PF09177//PF05791//PF07926//PF00278//PF03194//PF06009//PF04513	Pyridoxal-dependent decarboxylase, pyridoxal binding domain//Phage minor structural protein GP20//Fibrinogen alpha/beta chain family//Golgi transport complex subunit 5//Tho complex subunit 7//PHD-finger//Nucleopolyhedrovirus P10 protein//Syntaxin 6, N-terminal//Bacillus haemolytic enterotoxin (HBL)//TPR/MLP1/MLP2-like protein//Pyridoxal-dependent decarboxylase, C-terminal sheet domain//LUC7 N_ter…	GO:0006376//GO:0030168//GO:0006397//GO:0048193//GO:0009405//GO:0007165//GO:0006891//GO:0006606//GO:0051258//GO:0007155	mRNA splice site selection//platelet activation//mRNA processing//Golgi vesicle transport//pathogenesis//signal transduction//intra-Golgi vesicle-mediated transport//protein import into nucleus//protein polymerization//cell adhesion	GO:0003824//GO:0030674//GO:0005102//GO:0003729//GO:0005198//GO:0005515	catalytic activity//protein binding, bridging//receptor binding//mRNA binding//structural molecule activity//protein binding	GO:0016020//GO:0019031//GO:0000445//GO:0019028//GO:0017119//GO:0005685//GO:0005577	membrane//viral envelope//THO complex part of transcription export complex//viral capsid//Golgi transport complex//U1 snRNP//fibrinogen complex	KOG0622	Ornithine decarboxylase
Cluster-28055.79019	480.023	0	Inf	2.3417e-27	3.6094e-23	2145	--	--	--	--	--	--	--	--	--	--	--	--	--	--	--	--	--	--	--	--	--	--	--	--	--	--	--	--
Cluster-28055.58947	191.144	0	Inf	1.3171e-26	1.827e-22	2901	827562196	XP_012551806.1	736	3.6632e-83	PREDICTED: uncharacterized protein LOC105842565 [Bombyx mori]>gi|281398208|gb|ADA67927.1| putative lysozyme [Bombyx mori]	--	--	--	--	--	K13915	LYZ	lysozyme C	http://www.genome.jp/dbget-bin/www_bget?ko:K13915	P00697	236	9.04335e-21	Lysozyme C-1 OS=Rattus norvegicus GN=Lyz1 PE=1 SV=2	--	--	--	--	--	--	--	--	--	--
Cluster-28055.76162	783.615	17.0538	5.522	1.6945e-26	2.137e-22	2068	389609059	BAM18141.1	1308	1.94297e-170	cytochrome P450 6a2 [Papilio xuthus]	608789020	KF701144.1	341	2.56149e-176	Chilo suppressalis CYP6 mRNA, partial cds	K14999	CYP6	cytochrome P450, family 6	http://www.genome.jp/dbget-bin/www_bget?ko:K14999	Q27902	1230	3.77549e-160	Cytochrome P450 6B4 OS=Papilio glaucus GN=CYP6B4 PE=2 SV=1	PF00067//PF07645	Cytochrome P450//Calcium-binding EGF domain	GO:0055114	oxidation-reduction process	GO:0020037//GO:0005509//GO:0005506//GO:0016705	heme binding//calcium ion binding//iron ion binding//oxidoreductase activity, acting on paired donors, with incorporation or reduction of molecular oxygen	--	--	KOG0158	Cytochrome P450 CYP3/CYP5/CYP6/CYP9 subfamilies
Cluster-28055.77285	249.55	1.37008	7.5089	4.123e-26	4.7662e-22	6239	676474929	XP_009060306.1	658	1.06434e-73	hypothetical protein LOTGIDRAFT_210318 [Lottia gigantea]>gi|556100625|gb|ESO89277.1| hypothetical protein LOTGIDRAFT_210318 [Lottia gigantea]	392999529	CP002724.1	394	0	Encephalitozoon hellem ATCC 50504 chromosome XI, complete sequence	K10771	APEX1	AP endonuclease 1	http://www.genome.jp/dbget-bin/www_bget?ko:K10771	A6Q1P1	667	4.8246e-76	Probable endonuclease 4 OS=Nitratiruptor sp. (strain SB155-2) GN=nfo PE=3 SV=1	PF07347//PF00335//PF01017//PF00435//PF13965//PF05495//PF01155//PF00935//PF00349//PF00706//PF12297//PF00804//PF00130//PF03727//PF02705//PF01741//PF06009	NADH:ubiquinone oxidoreductase subunit B14.5a (Complex I-B14.5a)//Tetraspanin family//STAT protein, all-alpha domain//Spectrin repeat//dsRNA-gated channel SID-1//CHY zinc finger//Hydrogenase/urease nickel incorporation, metallochaperone, hypA//Ribosomal protein L44//Hexokinase//Anenome neurotoxin//Ellis van Creveld protein 2 like protein//Syntaxin//Phorbol esters/diacylglycerol binding domain (C1…	GO:0006412//GO:0009966//GO:0071805//GO:0033227//GO:0007165//GO:0007224//GO:0006811//GO:0006120//GO:0006744//GO:0006814//GO:0006813//GO:0006810//GO:0007155//GO:0006355//GO:0042773//GO:0035556//GO:0015931//GO:0006464//GO:0015992//GO:0005975//GO:0042254	translation//regulation of signal transduction//potassium ion transmembrane transport//dsRNA transport//signal transduction//smoothened signaling pathway//ion transport//mitochondrial electron transport, NADH to ubiquinone//ubiquinone biosynthetic process//sodium ion transport//potassium ion transport//transport//cell adhesion//regulation of transcription, DNA-templated//ATP synthesis coupled ele…	GO:0003735//GO:0005515//GO:0008270//GO:0003700//GO:0005524//GO:0016151//GO:0008137//GO:0005216//GO:0004871//GO:0016773//GO:0051033//GO:0015079	structural constituent of ribosome//protein binding//zinc ion binding//transcription factor activity, sequence-specific DNA binding//ATP binding//nickel cation binding//NADH dehydrogenase (ubiquinone) activity//ion channel activity//signal transducer activity//phosphotransferase activity, alcohol group as acceptor//RNA transmembrane transporter activity//potassium ion transmembrane transporter ac…	GO:0005576//GO:0005667//GO:0005743//GO:0016020//GO:0016021//GO:0005840//GO:0005622	extracellular region//transcription factor complex//mitochondrial inner membrane//membrane//integral component of membrane//ribosome//intracellular	KOG0810	SNARE protein Syntaxin 1 and related proteins
Cluster-28055.79326	0	165.678	#NAME?	3.5063e-25	3.7415e-21	5022	827543631	XP_012544714.1	5147	0	PREDICTED: guanylate cyclase 32E-like [Bombyx mori]	768415881	XM_011550209.1	937	0	PREDICTED: Plutella xylostella guanylate cyclase 32E-like (LOC105380619), partial mRNA	--	--	--	--	Q07553	1805	0	Guanylate cyclase 32E OS=Drosophila melanogaster GN=Gyc32E PE=1 SV=4	PF00069//PF07714//PF00211//PF07701	Protein kinase domain//Protein tyrosine kinase//Adenylate and Guanylate cyclase catalytic domain//Heme NO binding associated	GO:0009190//GO:0006144//GO:0035556//GO:0046039//GO:0006182//GO:0006468	cyclic nucleotide biosynthetic process//purine nucleobase metabolic process//intracellular signal transduction//GTP metabolic process//cGMP biosynthetic process//protein phosphorylation	GO:0004672//GO:0005524//GO:0004383//GO:0016849	protein kinase activity//ATP binding//guanylate cyclase activity//phosphorus-oxygen lyase activity	--	--	KOG1023	Natriuretic peptide receptor, guanylate cyclase
Cluster-28055.88482	0	260.917	#NAME?	9.3265e-25	9.2412e-21	3899	827548798	XP_012546572.1	4178	0	PREDICTED: dystrophin, isoform B-like [Bombyx mori]	827548797	XM_012691118.1	1075	0	PREDICTED: Bombyx mori dystrophin, isoform B-like (LOC101738393), mRNA	--	--	--	--	Q9VDW6	3038	0	Dystrophin, isoforms A/C/F/G/H OS=Drosophila melanogaster GN=Dys PE=1 SV=3	PF08651//PF00435//PF06160//PF00015//PF10392//PF00569//PF00397//PF07649//PF04513//PF06009	DASH complex subunit Duo1//Spectrin repeat//Septation ring formation regulator, EzrA//Methyl-accepting chemotaxis protein (MCP) signalling domain//Golgi transport complex subunit 5//Zinc finger, ZZ type//WW domain//C1-like domain//Baculovirus polyhedron envelope protein, PEP, C terminus//Laminin Domain II	GO:0007067//GO:0006891//GO:0007165//GO:0007155//GO:0000921//GO:0055114	mitotic nuclear division//intra-Golgi vesicle-mediated transport//signal transduction//cell adhesion//septin ring assembly//oxidation-reduction process	GO:0047134//GO:0004871//GO:0005198//GO:0008270//GO:0005515	protein-disulfide reductase activity//signal transducer activity//structural molecule activity//zinc ion binding//protein binding	GO:0019031//GO:0016020//GO:0005940//GO:0019028//GO:0017119//GO:0072686//GO:0016021//GO:0042729	viral envelope//membrane//septin ring//viral capsid//Golgi transport complex//mitotic spindle//integral component of membrane//DASH complex	KOG4286	Dystrophin-like protein
Cluster-28055.24985	3.21526	264.844	-6.3641	5.0815e-24	4.4851e-20	1654	827555133	XP_012549065.1	1631	0	PREDICTED: dynein heavy chain 6, axonemal [Bombyx mori]	--	--	--	--	--	--	--	--	--	Q9C0G6	997	9.04272e-117	Dynein heavy chain 6, axonemal OS=Homo sapiens GN=DNAH6 PE=2 SV=3	--	--	--	--	--	--	--	--	KOG3595	Dyneins, heavy chain
Cluster-28055.57894	1079.45	35.2631	4.936	5.1731e-24	4.4851e-20	2630	--	--	--	--	--	--	--	--	--	--	--	--	--	--	--	--	--	--	PF15202	Adipogenin	GO:0045444	fat cell differentiation	--	--	--	--	--	--
Cluster-28055.112416	155.629	0	Inf	6.2556e-24	5.1046e-20	2244	357624069	EHJ74973.1	1134	3.44227e-147	hypothetical protein KGM_12190 [Danaus plexippus]	--	--	--	--	--	--	--	--	--	Q9VX39	775	2.81283e-94	Transmembrane protein 41 homolog OS=Drosophila melanogaster GN=stas PE=2 SV=2	PF15178	Mitochondrial import receptor subunit TOM5 homolog	--	--	--	--	GO:0005742	mitochondrial outer membrane translocase complex	KOG3140	Predicted membrane protein
Cluster-28055.68999	144.267	0	Inf	5.2544e-23	4.0494e-19	3820	298204337	ADI61817.1	215	1.52307e-14	endonuclease-reverse transcriptase [Bombyx mori]	--	--	--	--	--	--	--	--	--	--	--	--	--	--	--	--	--	--	--	--	--	--	--
Cluster-28055.80561	982.434	34.7504	4.8213	6.143e-23	4.4851e-19	288	--	--	--	--	--	--	--	--	--	--	--	--	--	--	--	--	--	--	--	--	--	--	--	--	--	--	--	--
Cluster-28055.76985	2488.17	106.788	4.5423	1.2431e-22	8.6222e-19	4064	242006094	XP_002423891.1	390	5.38332e-35	conserved hypothetical protein [Pediculus humanus corporis]>gi|212507137|gb|EEB11153.1| conserved hypothetical protein [Pediculus humanus corporis]	401827108	XM_003887598.1	222	7.19522e-110	Encephalitozoon hellem ATCC 50504 Dopey-like leucine zipper transcription factor (EHEL_071400), partial mRNA	--	--	--	--	Q8BL99	375	1.60669e-34	Protein dopey-1 OS=Mus musculus GN=Dopey1 PE=2 SV=2	PF00787//PF09421	PX domain//Frequency clock protein	GO:0007623//GO:0006355	circadian rhythm//regulation of transcription, DNA-templated	GO:0035091	phosphatidylinositol binding	GO:0005634//GO:0005737	nucleus//cytoplasm	KOG3613	Dopey and related predicted leucine zipper transcription factors
Cluster-28055.63694	845.398	29.8986	4.8215	1.4171e-22	9.3607e-19	2514	--	--	--	--	--	--	--	--	--	--	--	--	--	--	--	--	--	--	PF04162	Gyrovirus capsid protein (VP1)	--	--	--	--	GO:0019028	viral capsid	--	--
Cluster-28055.74573	2000.53	90.4333	4.4674	2.6481e-22	1.6698e-18	4843	557772735	XP_005186022.1	355	1.89576e-34	PREDICTED: signal peptidase complex catalytic subunit SEC11A [Musca domestica]	449329226	KC513608.1	146	1.52053e-67	Encephalitozoon cuniculi clone supercont1.5 genomic sequence	K13280	SEC11, sipW	signal peptidase, endoplasmic reticulum-type	http://www.genome.jp/dbget-bin/www_bget?ko:K13280	Q8SSF9	414	1.48771e-44	40S ribosomal protein S17 OS=Encephalitozoon cuniculi (strain GB-M1) GN=RPS17 PE=1 SV=1	PF00825//PF00347//PF03823//PF00833//PF02270//PF00284//PF03869	Ribonuclease P//Ribosomal protein L6//Neurokinin B//Ribosomal S17//Transcription initiation factor IIF, beta subunit//Lumenal portion of Cytochrome b559, alpha (gene psbE) subunit//Arc-like DNA binding domain	GO:0006367//GO:0006366//GO:0008033//GO:0051252//GO:0006412//GO:0007217//GO:0042254//GO:0015979	transcription initiation from RNA polymerase II promoter//transcription from RNA polymerase II promoter//tRNA processing//regulation of RNA metabolic process//translation//tachykinin receptor signaling pathway//ribosome biogenesis//photosynthesis	GO:0003735//GO:0019843//GO:0004526//GO:0046872//GO:0000049//GO:0003677	structural constituent of ribosome//rRNA binding//ribonuclease P activity//metal ion binding//tRNA binding//DNA binding	GO:0016021//GO:0030677//GO:0009523//GO:0005674//GO:0005622//GO:0005840	integral component of membrane//ribonuclease P complex//photosystem II//transcription factor TFIIF complex//intracellular//ribosome	KOG2905	Transcription initiation factor IIF, small subunit (RAP30)
Cluster-28055.75138	2365.9	104.046	4.5071	2.9396e-22	1.773e-18	3351	--	--	--	--	--	--	--	--	--	--	--	--	--	--	--	--	--	--	--	--	--	--	--	--	--	--	--	--
Cluster-28055.73870	3080.56	141.415	4.4452	4.2037e-22	2.3326e-18	1926	470455141	XP_004340915.1	1145	1.97802e-146	UDPglucose pyrophosphorylase 2 isoform, putative [Acanthamoeba castellanii str. Neff]>gi|440797781|gb|ELR18856.1| UDPglucose pyrophosphorylase 2 isoform, putative [Acanthamoeba castellanii str. Neff]	--	--	--	--	--	K00963	UGP2, galU, galF	UTP--glucose-1-phosphate uridylyltransferase	http://www.genome.jp/dbget-bin/www_bget?ko:K00963	Q8SSC5	2099	0	UTP--glucose-1-phosphate uridylyltransferase OS=Encephalitozoon cuniculi (strain GB-M1) GN=UGP1 PE=1 SV=1	PF01704	UTP--glucose-1-phosphate uridylyltransferase	GO:0008152	metabolic process	GO:0070569	uridylyltransferase activity	--	--	KOG2638	UDP-glucose pyrophosphorylase
Cluster-28055.76348	2058.65	95.2211	4.4343	4.075e-22	2.3326e-18	3447	--	--	--	--	--	389611912	AK403004.1	352	0	Papilio xuthus mRNA, putative 3'UTR of hypothetical protein, sequence id: Px-0916, expressed in epidermis	--	--	--	--	--	--	--	--	PF02146	Sir2 family	--	--	GO:0070403	NAD+ binding	--	--	--	--
Cluster-28055.69968	3974.71	185.747	4.4194	5.0511e-22	2.6949e-18	361	--	--	--	--	--	--	--	--	--	--	--	--	--	--	--	--	--	--	PF04613	UDP-3-O-[3-hydroxymyristoyl] glucosamine N-acyltransferase, LpxD	GO:0009245	lipid A biosynthetic process	GO:0016747	transferase activity, transferring acyl groups other than amino-acyl groups	--	--	--	--
Cluster-28055.74481	531.01	16.668	4.9936	9.1454e-22	4.6987e-18	6009	678312901	CDW88132.1	1159	8.79913e-132	pre-mrna-splicing factor atp-dependent rna helicase dhx16-like [Stylonychia lemnae]	392999529	CP002724.1	125	8.91559e-56	Encephalitozoon hellem ATCC 50504 chromosome XI, complete sequence	K12813	DHX16	pre-mRNA-splicing factor ATP-dependent RNA helicase DHX16	http://www.genome.jp/dbget-bin/www_bget?ko:K12813	O42643	1122	2.15918e-127	Pre-mRNA-splicing factor ATP-dependent RNA helicase prp22 OS=Schizosaccharomyces pombe (strain 972 / ATCC 24843) GN=prp22 PE=1 SV=1	PF15337//PF04851//PF04408//PF00580//PF00448//PF07726//PF00614//PF03540//PF00437//PF01443//PF00270//PF07728//PF00004//PF01637//PF13631	Vascular protein family Vasculin-like 1//Type III restriction enzyme, res subunit//Helicase associated domain (HA2)//UvrD/REP helicase N-terminal domain//SRP54-type protein, GTPase domain//ATPase family associated with various cellular activities (AAA)//Phospholipase D Active site motif//Transcription initiation factor TFIID 23-30kDa subunit//Type II/IV secretion system protein//Viral (Superfamil…	GO:0006352//GO:0006614//GO:0006810//GO:0006351//GO:0045893//GO:0006118	DNA-templated transcription, initiation//SRP-dependent cotranslational protein targeting to membrane//transport//transcription, DNA-templated//positive regulation of transcription, DNA-templated//obsolete electron transport	GO:0009055//GO:0003677//GO:0005525//GO:0003824//GO:0016491//GO:0016887//GO:0003676//GO:0005524//GO:0003700//GO:0016787//GO:0004386	electron carrier activity//DNA binding//GTP binding//catalytic activity//oxidoreductase activity//ATPase activity//nucleic acid binding//ATP binding//transcription factor activity, sequence-specific DNA binding//hydrolase activity//helicase activity	GO:0005634//GO:0016020//GO:0005667	nucleus//membrane//transcription factor complex	KOG0922	DEAH-box RNA helicase
Cluster-28055.79385	1095.62	45.8531	4.5786	1.0755e-21	5.2701e-18	1004	--	--	--	--	--	--	--	--	--	--	--	--	--	--	--	--	--	--	--	--	--	--	--	--	--	--	--	--
Cluster-28055.93941	0	125.31	#NAME?	1.1017e-21	5.2701e-18	2050	357616281	EHJ70109.1	1006	3.20909e-124	abc transporter [Danaus plexippus]	--	--	--	--	--	K05680	ABCG4	ATP-binding cassette, subfamily G (WHITE), member 4	http://www.genome.jp/dbget-bin/www_bget?ko:K05680	Q9H172	384	1.05905e-37	ATP-binding cassette sub-family G member 4 OS=Homo sapiens GN=ABCG4 PE=1 SV=2	PF01061	ABC-2 type transporter	--	--	--	--	GO:0016020	membrane	KOG0061	Transporter, ABC superfamily (Breast cancer resistance protein)
Cluster-28055.63265	582.888	19.7778	4.8813	1.3864e-21	6.2514e-18	956	--	--	--	--	--	--	--	--	--	--	--	--	--	--	--	--	--	--	--	--	--	--	--	--	--	--	--	--
Cluster-28055.76918	475.784	0	Inf	1.397e-21	6.2514e-18	3290	768447930	XP_011565971.1	461	9.21254e-45	PREDICTED: ABC transporter G family member 23-like isoform X2 [Plutella xylostella]	768447929	XM_011567669.1	42	6.69608e-10	PREDICTED: Plutella xylostella ABC transporter G family member 23-like (LOC105395708), transcript variant X2, mRNA	--	--	--	--	Q8T674	168	1.49478e-10	ABC transporter G family member 20 OS=Dictyostelium discoideum GN=abcG20 PE=3 SV=1	PF01061//PF12474//PF05859	ABC-2 type transporter//Polo kinase kinase//Mis12 protein	GO:0009069//GO:0007067//GO:0016310//GO:0007049	serine family amino acid metabolic process//mitotic nuclear division//phosphorylation//cell cycle	GO:0004674	protein serine/threonine kinase activity	GO:0005634//GO:0016020//GO:0000775	nucleus//membrane//chromosome, centromeric region	--	--
Cluster-28055.79145	4285.3	219.232	4.2889	3.1276e-21	1.3558e-17	4882	828217558	XP_012560694.1	1756	0	PREDICTED: probable phospholipid-transporting ATPase IIA [Hydra vulgaris]	--	--	--	--	--	--	--	--	--	P40527	1697	0	Probable phospholipid-transporting ATPase NEO1 OS=Saccharomyces cerevisiae (strain ATCC 204508 / S288c) GN=NEO1 PE=1 SV=1	PF01926//PF03193//PF00071//PF00122//PF04670//PF08477//PF06507//PF00025	50S ribosome-binding GTPase//Protein of unknown function, DUF258//Ras family//E1-E2 ATPase//Gtr1/RagA G protein conserved region//Ras of Complex, Roc, domain of DAPkinase//Auxin response factor//ADP-ribosylation factor family	GO:0006355//GO:0009725//GO:0007264	regulation of transcription, DNA-templated//response to hormone//small GTPase mediated signal transduction	GO:0003677//GO:0005525//GO:0003924//GO:0046872//GO:0000166	DNA binding//GTP binding//GTPase activity//metal ion binding//nucleotide binding	GO:0005634	nucleus	KOG0210	P-type ATPase
Cluster-28055.87070	1423.12	66.6899	4.4154	4.5315e-21	1.9049e-17	1526	857979742	CEO94400.1	176	1.49979e-10	hypothetical protein PBRA_000185 [Plasmodiophora brassicae]	--	--	--	--	--	--	--	--	--	--	--	--	--	PF05392	Cytochrome C oxidase chain VIIB	GO:0015992//GO:0006123	proton transport//mitochondrial electron transport, cytochrome c to oxygen	GO:0004129	cytochrome-c oxidase activity	GO:0045277//GO:0005746	respiratory chain complex IV//mitochondrial respiratory chain	KOG3613	Dopey and related predicted leucine zipper transcription factors
Cluster-28055.70539	1541.16	74.6606	4.3675	8.3459e-21	3.0467e-17	1788	156085076	XP_001610021.1	150	2.03308e-07	T-cell immunomodulatory protein-like protein precursor [Babesia bovis T2Bo]>gi|154797273|gb|EDO06453.1| T-cell immunomodulatory protein-like protein precursor, putative [Babesia bovis]	--	--	--	--	--	--	--	--	--	--	--	--	--	--	--	--	--	--	--	--	--	--	--
Cluster-28055.75300	121.321	0	Inf	7.5493e-21	3.0467e-17	2650	512913707	XP_004927961.1	1122	5.12906e-142	PREDICTED: cyclic AMP response element-binding protein A isoform X2 [Bombyx mori]	827550347	XM_004927904.2	391	0	PREDICTED: Bombyx mori cyclic AMP response element-binding protein A (LOC101743362), transcript variant X2, mRNA	K09048	CREB3	cyclic AMP-responsive element-binding protein 3	http://www.genome.jp/dbget-bin/www_bget?ko:K09048	P29747	396	4.27955e-39	Cyclic AMP response element-binding protein A OS=Drosophila melanogaster GN=CrebA PE=1 SV=2	PF02183//PF07716//PF07926//PF03854//PF04111//PF03131//PF00170//PF06005	Homeobox associated leucine zipper//Basic region leucine zipper//TPR/MLP1/MLP2-like protein//P-11 zinc finger//Autophagy protein Apg6//bZIP Maf transcription factor//bZIP transcription factor//Protein of unknown function (DUF904)	GO:0006606//GO:0006914//GO:0000917//GO:0043093//GO:0006355	protein import into nucleus//autophagy//barrier septum assembly//FtsZ-dependent cytokinesis//regulation of transcription, DNA-templated	GO:0008270//GO:0003677//GO:0043565//GO:0003723//GO:0003700	zinc ion binding//DNA binding//sequence-specific DNA binding//RNA binding//transcription factor activity, sequence-specific DNA binding	GO:0005737//GO:0005667//GO:0005634	cytoplasm//transcription factor complex//nucleus	KOG4343	bZIP transcription factor ATF6
Cluster-28055.78404	1463.94	67.3972	4.441	8.3135e-21	3.0467e-17	6218	71028826	XP_764056.1	538	2.5954e-58	40S ribosomal protein S3 [Theileria parva strain Muguga]>gi|68351010|gb|EAN31773.1| 40S ribosomal protein S3, putative [Theileria parva]	--	--	--	--	--	K02985	RP-S3e, RPS3	small subunit ribosomal protein S3e	http://www.genome.jp/dbget-bin/www_bget?ko:K02985	Q8SQM3	914	2.08374e-110	40S ribosomal protein S3 OS=Encephalitozoon cuniculi (strain GB-M1) GN=RPS3 PE=1 SV=2	PF07714//PF07650//PF07817//PF09202//PF03092//PF00069//PF03201//PF08397//PF06584//PF06479	Protein tyrosine kinase//KH domain//GLE1-like protein//Rio2, N-terminal//BT1 family//Protein kinase domain//H2-forming N5,N10-methylene-tetrahydromethanopterin dehydrogenase//IRSp53/MIM homology domain//DIRP//Ribonuclease 2-5A	GO:0006397//GO:0006468//GO:0016310//GO:0006351//GO:0046656//GO:0006810//GO:0007009//GO:0055114//GO:0007049//GO:0015948//GO:0051252//GO:0009069//GO:0016973	mRNA processing//protein phosphorylation//phosphorylation//transcription, DNA-templated//folic acid biosynthetic process//transport//plasma membrane organization//oxidation-reduction process//cell cycle//methanogenesis//regulation of RNA metabolic process//serine family amino acid metabolic process//poly(A)+ mRNA export from nucleus	GO:0047068//GO:0003723//GO:0004674//GO:0004540//GO:0018537//GO:0005524//GO:0004672	N5,N10-methenyltetrahydromethanopterin hydrogenase activity//RNA binding//protein serine/threonine kinase activity//ribonuclease activity//coenzyme F420-dependent N5,N10-methenyltetrahydromethanopterin reductase activity//ATP binding//protein kinase activity	GO:0005643//GO:0030529//GO:0017053//GO:0016021	nuclear pore//intracellular ribonucleoprotein complex//transcriptional repressor complex//integral component of membrane	KOG2268	Serine/threonine protein kinase
Cluster-28055.80044	264.705	5.59944	5.563	8.0198e-21	3.0467e-17	2079	389609059	BAM18141.1	1308	2.2106e-170	cytochrome P450 6a2 [Papilio xuthus]	608789020	KF701144.1	341	2.57535e-176	Chilo suppressalis CYP6 mRNA, partial cds	K14999	CYP6	cytochrome P450, family 6	http://www.genome.jp/dbget-bin/www_bget?ko:K14999	Q27902	1230	4.28193e-160	Cytochrome P450 6B4 OS=Papilio glaucus GN=CYP6B4 PE=2 SV=1	PF00067//PF07645	Cytochrome P450//Calcium-binding EGF domain	GO:0055114	oxidation-reduction process	GO:0005509//GO:0020037//GO:0005506//GO:0016705	calcium ion binding//heme binding//iron ion binding//oxidoreductase activity, acting on paired donors, with incorporation or reduction of molecular oxygen	--	--	KOG0158	Cytochrome P450 CYP3/CYP5/CYP6/CYP9 subfamilies
Cluster-28055.85087	7243.32	392.211	4.207	8.25e-21	3.0467e-17	6551	669225292	CDW53406.1	496	5.94223e-50	UDPGP domain containing protein [Trichuris trichiura]	303303011	CP001952.1	297	2.36263e-151	Encephalitozoon intestinalis ATCC 50506 chromosome XI, complete sequence	K00972	UAP1	UDP-N-acetylglucosamine/UDP-N-acetylgalactosamine diphosphorylase	http://www.genome.jp/dbget-bin/www_bget?ko:K00972	Q8SQS1	1445	0	Probable UDP-N-acetylglucosamine pyrophosphorylase OS=Encephalitozoon cuniculi (strain GB-M1) GN=UAP1 PE=1 SV=1	PF07651//PF01704//PF03088//PF01128//PF00483//PF00348//PF09402	ANTH domain//UTP--glucose-1-phosphate uridylyltransferase//Strictosidine synthase//2-C-methyl-D-erythritol 4-phosphate cytidylyltransferase//Nucleotidyl transferase//Polyprenyl synthetase//Man1-Src1p-C-terminal domain	GO:0016114//GO:0008299//GO:0006694//GO:0008152//GO:0042432//GO:0009058	terpenoid biosynthetic process//isoprenoid biosynthetic process//steroid biosynthetic process//metabolic process//indole biosynthetic process//biosynthetic process	GO:0005543//GO:0070569//GO:0016779//GO:0016844//GO:0050518	phospholipid binding//uridylyltransferase activity//nucleotidyltransferase activity//strictosidine synthase activity//2-C-methyl-D-erythritol 4-phosphate cytidylyltransferase activity	GO:0005639	integral component of nuclear inner membrane	KOG2388	UDP-N-acetylglucosamine pyrophosphorylase
Cluster-28055.84868	313.392	8.44281	5.2141	1.4588e-20	5.189e-17	628	--	--	--	--	--	--	--	--	--	--	--	--	--	--	--	--	--	--	--	--	--	--	--	--	--	--	--	--
Cluster-28055.80192	470.513	17.2146	4.7725	2.1546e-20	7.4722e-17	3398	119620434	EAX00029.1	1042	6.2081e-126	poly(A) polymerase gamma, isoform CRA_a [Homo sapiens]	13560061	AL590442.1	471	0	chromosome II of strain GB-M1 of Encephalitozoon cuniculi (Microspora)	K14376	PAP	poly(A) polymerase	http://www.genome.jp/dbget-bin/www_bget?ko:K14376	Q10295	1028	1.93412e-124	Poly(A) polymerase pla1 OS=Schizosaccharomyces pombe (strain 972 / ATCC 24843) GN=pla1 PE=1 SV=1	PF04145//PF00240//PF00125//PF04719//PF01909//PF14560//PF04926//PF04928	Ctr copper transporter family//Ubiquitin family//Core histone H2A/H2B/H3/H4//hTAFII28-like protein conserved region//Nucleotidyltransferase domain//Ubiquitin-like domain//Poly(A) polymerase predicted RNA binding domain//Poly(A) polymerase central domain	GO:0043631//GO:0006825//GO:0035434//GO:0006367	RNA polyadenylation//copper ion transport//copper ion transmembrane transport//transcription initiation from RNA polymerase II promoter	GO:0003677//GO:0016779//GO:0005375//GO:0005515//GO:0003723//GO:0004652	DNA binding//nucleotidyltransferase activity//copper ion transmembrane transporter activity//protein binding//RNA binding//polynucleotide adenylyltransferase activity	GO:0016021//GO:0005634	integral component of membrane//nucleus	KOG2245	Poly(A) polymerase and related nucleotidyltransferases
Cluster-28055.78553	6536.48	364.487	4.1646	2.5979e-20	8.6568e-17	7091	313225396	CBY06870.1	324	5.79644e-30	unnamed protein product [Oikopleura dioica]	--	--	--	--	--	K00939	adk, AK	adenylate kinase	http://www.genome.jp/dbget-bin/www_bget?ko:K00939	Q8SVC0	544	1.12213e-59	PH domain-containing protein ECU06_0670 OS=Encephalitozoon cuniculi (strain GB-M1) GN=ECU06_0670 PE=1 SV=1	PF00005//PF04670//PF01121//PF08303//PF05496//PF02224//PF00004	ABC transporter//Gtr1/RagA G protein conserved region//Dephospho-CoA kinase//tRNA ligase kinase domain//Holliday junction DNA helicase ruvB N-terminus//Cytidylate kinase//ATPase family associated with various cellular activities (AAA)	GO:0006310//GO:0006206//GO:0015937//GO:0015940//GO:0006139//GO:0006281//GO:0006388	DNA recombination//pyrimidine nucleobase metabolic process//coenzyme A biosynthetic process//pantothenate biosynthetic process//nucleobase-containing compound metabolic process//DNA repair//tRNA splicing, via endonucleolytic cleavage and ligation	GO:0005524//GO:0004140//GO:0016887//GO:0009378//GO:0003972//GO:0005525//GO:0004127	ATP binding//dephospho-CoA kinase activity//ATPase activity//four-way junction helicase activity//RNA ligase (ATP) activity//GTP binding//cytidylate kinase activity	GO:0005657//GO:0009379	replication fork//Holliday junction helicase complex	KOG3079	Uridylate kinase/adenylate kinase
Cluster-28055.96907	128.394	0.342519	8.5502	2.621e-20	8.6568e-17	4247	--	--	--	--	--	--	--	--	--	--	--	--	--	--	--	--	--	--	--	--	--	--	--	--	--	--	--	--
Cluster-28055.93516	616.505	25.6455	4.5873	2.7532e-20	8.8819e-17	3818	696993900	XP_009563901.1	796	5.0708e-85	PREDICTED: probable cation-transporting ATPase 13A4 [Cuculus canorus]>gi|676592868|gb|KFO79662.1| putative cation-transporting ATPase 13A4 [Cuculus canorus]	--	--	--	--	--	K14951	ATP13A3_4_5	cation-transporting ATPase 13A3/4/5	http://www.genome.jp/dbget-bin/www_bget?ko:K14951	Q4VNC0	696	8.18642e-74	Probable cation-transporting ATPase 13A5 OS=Homo sapiens GN=ATP13A5 PE=2 SV=1	PF00122//PF06800//PF00822//PF01056//PF12409	E1-E2 ATPase//Sugar transport protein//PMP-22/EMP/MP20/Claudin family//Myc amino-terminal region//P5-type ATPase cation transporter	GO:0006355//GO:0034219//GO:0008643//GO:0006812	regulation of transcription, DNA-templated//carbohydrate transmembrane transport//carbohydrate transport//cation transport	GO:0003700//GO:0046872//GO:0015144//GO:0000166//GO:0016887	transcription factor activity, sequence-specific DNA binding//metal ion binding//carbohydrate transmembrane transporter activity//nucleotide binding//ATPase activity	GO:0016021//GO:0005667	integral component of membrane//transcription factor complex	KOG0208	Cation transport ATPase
Cluster-28055.83231	760.973	34.5696	4.4603	3.6508e-20	1.151e-16	998	--	--	--	--	--	--	--	--	--	--	--	--	--	--	--	--	--	--	PF04145//PF01529//PF08103	Ctr copper transporter family//DHHC palmitoyltransferase//Uperin family	GO:0006825//GO:0035434	copper ion transport//copper ion transmembrane transport	GO:0005375//GO:0008270	copper ion transmembrane transporter activity//zinc ion binding	GO:0016021//GO:0005576	integral component of membrane//extracellular region	--	--
Cluster-28055.75350	2106.92	113.514	4.2142	3.7796e-20	1.1651e-16	2665	--	--	--	--	--	--	--	--	--	--	--	--	--	--	--	--	--	--	PF01445	Viral small hydrophobic protein	--	--	--	--	GO:0016020	membrane	--	--
Cluster-28055.84186	548.085	21.8616	4.6479	4.0393e-20	1.2181e-16	2915	558186120	XP_006128395.1	355	1.70576e-33	PREDICTED: serine/threonine-protein phosphatase 2A activator [Pelodiscus sinensis]	--	--	--	--	--	K17605	PPP2R4, PTPA	serine/threonine-protein phosphatase 2A activator	http://www.genome.jp/dbget-bin/www_bget?ko:K17605	Q8SVB5	972	3.48076e-122	Serine/threonine-protein phosphatase 2A activator OS=Encephalitozoon cuniculi (strain GB-M1) GN=ECU06_0720 PE=3 SV=1	PF03095	Phosphotyrosyl phosphate activator (PTPA) protein	--	--	GO:0019211	phosphatase activator activity	--	--	KOG2867	Phosphotyrosyl phosphatase activator
Cluster-28055.102641	113.609	0	Inf	4.2944e-20	1.2304e-16	1547	768424098	XP_011552988.1	841	1.01925e-103	PREDICTED: G patch domain and KOW motifs-containing protein [Plutella xylostella]	--	--	--	--	--	K13101	GPKOW	G patch domain and KOW motifs-containing protein	http://www.genome.jp/dbget-bin/www_bget?ko:K13101	Q56A08	237	1.09245e-19	G patch domain and KOW motifs-containing protein OS=Mus musculus GN=Gpkow PE=2 SV=2	PF00116//PF01585	Cytochrome C oxidase subunit II, periplasmic domain//G-patch domain	GO:0006123//GO:0015992	mitochondrial electron transport, cytochrome c to oxygen//proton transport	GO:0003676//GO:0004129//GO:0005507	nucleic acid binding//cytochrome-c oxidase activity//copper ion binding	GO:0045277//GO:0016020	respiratory chain complex IV//membrane	KOG4315	G-patch nucleic acid binding protein
Cluster-28055.76066	3491.8	196.8	4.1492	4.3461e-20	1.2304e-16	9689	558178184	XP_006126647.1	1235	1.74008e-147	PREDICTED: serine hydroxymethyltransferase, cytosolic [Pelodiscus sinensis]	--	--	--	--	--	K00600	glyA, SHMT	glycine hydroxymethyltransferase	http://www.genome.jp/dbget-bin/www_bget?ko:K00600	O62585	1757	0	Serine hydroxymethyltransferase, cytosolic OS=Encephalitozoon cuniculi (strain GB-M1) GN=SHMT-1 PE=3 SV=2	PF00186//PF01695//PF03193//PF01926//PF00155//PF00516//PF00303//PF00664//PF00006//PF13304//PF00004//PF00464//PF01212//PF00005//PF00503	Dihydrofolate reductase//IstB-like ATP binding protein//Protein of unknown function, DUF258//50S ribosome-binding GTPase//Aminotransferase class I and II//Envelope glycoprotein GP120//Thymidylate synthase//ABC transporter transmembrane region//ATP synthase alpha/beta family, nucleotide-binding domain//AAA domain, putative AbiEii toxin, Type IV TA system//ATPase family associated with various cell…	GO:0007186//GO:0006520//GO:0006761//GO:0046656//GO:0009165//GO:0006810//GO:0055114//GO:0009058//GO:0055085//GO:0007165//GO:0006206//GO:0006231//GO:0006545	G-protein coupled receptor signaling pathway//cellular amino acid metabolic process//dihydrofolate biosynthetic process//folic acid biosynthetic process//nucleotide biosynthetic process//transport//oxidation-reduction process//biosynthetic process//transmembrane transport//signal transduction//pyrimidine nucleobase metabolic process//dTMP biosynthetic process//glycine biosynthetic process	GO:0030170//GO:0016740//GO:0005525//GO:0042626//GO:0019001//GO:0016829//GO:0004146//GO:0004799//GO:0016887//GO:0003924//GO:0005524//GO:0004871//GO:0031683	pyridoxal phosphate binding//transferase activity//GTP binding//ATPase activity, coupled to transmembrane movement of substances//guanyl nucleotide binding//lyase activity//dihydrofolate reductase activity//thymidylate synthase activity//ATPase activity//GTPase activity//ATP binding//signal transducer activity//G-protein beta/gamma-subunit complex binding	GO:0019031//GO:0016021	viral envelope//integral component of membrane	KOG2467	Glycine/serine hydroxymethyltransferase
Cluster-28055.96832	136.285	0.685038	7.6362	4.2983e-20	1.2304e-16	3093	--	--	--	--	--	--	--	--	--	--	--	--	--	--	--	--	--	--	--	--	--	--	--	--	--	--	--	--
Cluster-28055.93235	776.542	35.7028	4.443	4.6336e-20	1.2855e-16	6890	241597918	XP_002404826.1	187	1.1449e-11	leucine rich domain-containing protein, putative [Ixodes scapularis]>gi|215502391|gb|EEC11885.1| leucine rich domain-containing protein, putative [Ixodes scapularis]	--	--	--	--	--	K19613	SHOC2, SUR8	leucine-rich repeat protein SHOC2	http://www.genome.jp/dbget-bin/www_bget?ko:K19613	Q6GLE8	169	1.14717e-10	Leucine-rich repeat-containing protein 28 OS=Xenopus tropicalis GN=lrrc28 PE=2 SV=1	PF06580//PF12404//PF00560//PF00097//PF09269//PF13855//PF01429	Histidine kinase//Peptidase//Leucine Rich Repeat//Zinc finger, C3HC4 type (RING finger)//Domain of unknown function (DUF1967)//Leucine rich repeat//Methyl-CpG binding domain	GO:0006508//GO:0016310//GO:0000160	proteolysis//phosphorylation//phosphorelay signal transduction system	GO:0000166//GO:0046872//GO:0004177//GO:0030145//GO:0000155//GO:0008235//GO:0005515//GO:0003677	nucleotide binding//metal ion binding//aminopeptidase activity//manganese ion binding//phosphorelay sensor kinase activity//metalloexopeptidase activity//protein binding//DNA binding	GO:0005634//GO:0016021//GO:0005737//GO:0009365	nucleus//integral component of membrane//cytoplasm//protein histidine kinase complex	KOG0619	FOG: Leucine rich repeat
Cluster-28055.85896	1086.57	54.3711	4.3208	5.67e-20	1.5422e-16	3369	543731802	XP_005506941.1	342	9.327e-31	PREDICTED: leucine-rich repeat-containing protein 1 [Columba livia]	--	--	--	--	--	K16175	SCRIB	protein scribble	http://www.genome.jp/dbget-bin/www_bget?ko:K16175	Q6Z8P4	341	7.76786e-32	Plant intracellular Ras-group-related LRR protein 4 OS=Oryza sativa subsp. japonica GN=IRL4 PE=2 SV=1	PF13855//PF00560	Leucine rich repeat//Leucine Rich Repeat	--	--	GO:0005515	protein binding	--	--	KOG0619	FOG: Leucine rich repeat
Cluster-28055.79623	12669.2	745.593	4.0868	5.8893e-20	1.5711e-16	1214	--	--	--	--	--	--	--	--	--	--	--	--	--	--	Q95WA3	214	1.80269e-17	Spore wall protein 1 OS=Encephalitozoon intestinalis GN=SWP1 PE=1 SV=1	PF09726//PF04513//PF03964	Transmembrane protein//Baculovirus polyhedron envelope protein, PEP, C terminus//Chorion family 2	GO:0007275	multicellular organismal development	GO:0005198	structural molecule activity	GO:0019028//GO:0019031//GO:0016021//GO:0042600	viral capsid//viral envelope//integral component of membrane//chorion	--	--
Cluster-28055.84847	688.528	30.8382	4.4807	6.4554e-20	1.6896e-16	1202	--	--	--	--	--	--	--	--	--	--	--	--	--	--	--	--	--	--	--	--	--	--	--	--	--	--	--	--
Cluster-28055.81525	7687.06	451.548	4.0895	7.5033e-20	1.9275e-16	6097	198434351	XP_002125799.1	920	8.58205e-106	PREDICTED: histidine--tRNA ligase, cytoplasmic-like [Ciona intestinalis]	831274867	XM_012832113.1	50	4.45422e-14	PREDICTED: Clupea harengus histidyl-tRNA synthetase (hars), transcript variant X2, mRNA	K01892	HARS, hisS	histidyl-tRNA synthetase	http://www.genome.jp/dbget-bin/www_bget?ko:K01892	Q8SRR3	1607	0	Probable histidine--tRNA ligase, cytoplasmic OS=Encephalitozoon cuniculi (strain GB-M1) GN=ECU06_0620 PE=3 SV=1	PF01409//PF00587	tRNA synthetases class II core domain (F)//tRNA synthetase class II core domain (G, H, P, S and T)	GO:0006418//GO:0043039	tRNA aminoacylation for protein translation//tRNA aminoacylation	GO:0005524//GO:0004812//GO:0000166//GO:0000049	ATP binding//aminoacyl-tRNA ligase activity//nucleotide binding//tRNA binding	GO:0005737	cytoplasm	KOG1936	Histidyl-tRNA synthetase
Cluster-28055.80885	4960.01	290.411	4.0942	8.2913e-20	2.0912e-16	4641	642917789	XP_008191287.1	1904	0	PREDICTED: glutamine--fructose-6-phosphate aminotransferase [isomerizing] 2 isoform X1 [Tribolium castaneum]	--	--	--	--	--	K00820	glmS, GFPT	glucosamine--fructose-6-phosphate aminotransferase (isomerizing)	http://www.genome.jp/dbget-bin/www_bget?ko:K00820	Q8SRI2	2992	0	Glutamine--fructose-6-phosphate aminotransferase [isomerizing] OS=Encephalitozoon cuniculi (strain GB-M1) GN=GFA1 PE=1 SV=1	PF01380//PF05420//PF08327	SIS domain//Cellulose synthase operon protein C C-terminus (BCSC_C)//Activator of Hsp90 ATPase homolog 1-like protein	GO:0030244//GO:0005975//GO:0006950	cellulose biosynthetic process//carbohydrate metabolic process//response to stress	GO:0030246	carbohydrate binding	GO:0019867	outer membrane	KOG1268	Glucosamine 6-phosphate synthetases, contain amidotransferase and phosphosugar isomerase domains
Cluster-28055.80263	5465.91	322.792	4.0818	8.9054e-20	2.206e-16	3917	120974744	ABM46727.1	390	4.87553e-39	MYB [Gorilla gorilla]	303303011	CP001952.1	219	3.22544e-108	Encephalitozoon intestinalis ATCC 50506 chromosome XI, complete sequence	K09420	MYB	myb proto-oncogene protein	http://www.genome.jp/dbget-bin/www_bget?ko:K09420	Q8SQS5	949	8.19055e-117	Probable proteasome subunit alpha type-6 OS=Encephalitozoon cuniculi (strain GB-M1) GN=PRE5 PE=1 SV=2	PF00227//PF02655//PF10584//PF09111	Proteasome subunit//ATP-grasp domain//Proteasome subunit A N-terminal signature//SLIDE	GO:0006338//GO:0006511//GO:0051603	chromatin remodeling//ubiquitin-dependent protein catabolic process//proteolysis involved in cellular protein catabolic process	GO:0005524//GO:0004175//GO:0046872//GO:0016818//GO:0004298//GO:0003676	ATP binding//endopeptidase activity//metal ion binding//hydrolase activity, acting on acid anhydrides, in phosphorus-containing anhydrides//threonine-type endopeptidase activity//nucleic acid binding	GO:0005634//GO:0005839//GO:0019773	nucleus//proteasome core complex//proteasome core complex, alpha-subunit complex	KOG1102	Rab6 GTPase activator GAPCenA and related TBC domain proteins
Cluster-28055.83260	1485.02	80.0993	4.2126	1.1108e-19	2.7033e-16	5829	657763638	XP_008316509.1	315	1.60524e-27	PREDICTED: solute carrier family 35 member C2 [Cynoglossus semilaevis]>gi|657763640|ref|XP_008316510.1| PREDICTED: solute carrier family 35 member C2 [Cynoglossus semilaevis]	303302113	CP001947.1	72	2.50841e-26	Encephalitozoon intestinalis ATCC 50506 chromosome VI, complete sequence	--	--	--	--	Q8H184	302	4.907e-27	Probable sugar phosphate/phosphate translocator At1g06470 OS=Arabidopsis thaliana GN=At1g06470 PE=2 SV=1	PF13176//PF12906//PF13371//PF03083//PF13374//PF00892//PF13414//PF13181//PF00910	Tetratricopeptide repeat//RING-variant domain//Tetratricopeptide repeat//Sugar efflux transporter for intercellular exchange//Tetratricopeptide repeat//EamA-like transporter family//TPR repeat//Tetratricopeptide repeat//RNA helicase	--	--	GO:0003723//GO:0005515//GO:0008270//GO:0003724	RNA binding//protein binding//zinc ion binding//RNA helicase activity	GO:0016020//GO:0016021	membrane//integral component of membrane	KOG1443	Predicted integral membrane protein
Cluster-28055.85268	1100.72	56.1941	4.2919	1.1406e-19	2.7279e-16	3280	357625055	EHJ75608.1	240	5.91315e-20	ribosomal protein L7Ae [Danaus plexippus]	--	--	--	--	--	K12845	SNU13, NHP2L	U4/U6 small nuclear ribonucleoprotein SNU13	http://www.genome.jp/dbget-bin/www_bget?ko:K12845	O74690	236	5.88936e-21	13 kDa ribonucleoprotein-associated protein OS=Schizosaccharomyces pombe (strain 972 / ATCC 24843) GN=snu13 PE=3 SV=1	PF00806	Pumilio-family RNA binding repeat	--	--	GO:0003723	RNA binding	--	--	KOG4574	RNA-binding protein (contains RRM and Pumilio-like repeats)
Cluster-28055.74730	1651.68	90.4219	4.1911	1.2417e-19	2.9194e-16	4501	676485111	XP_009063558.1	323	2.53767e-27	hypothetical protein LOTGIDRAFT_221280 [Lottia gigantea]>gi|556097176|gb|ESO85828.1| hypothetical protein LOTGIDRAFT_221280 [Lottia gigantea]	372461164	HE650821.1	43	2.55463e-10	Kazachstania africana CBS 2517 chromosome 1, complete genome	--	--	--	--	Q8SW90	381	1.21053e-39	Uncharacterized membrane protein ECU02_1470 OS=Encephalitozoon cuniculi (strain GB-M1) GN=ECU02_1470 PE=1 SV=1	PF07716//PF07851//PF04977//PF04815//PF04810//PF01529//PF00170	Basic region leucine zipper//TMPIT-like protein//Septum formation initiator//Sec23/Sec24 helical domain//Sec23/Sec24 zinc finger//DHHC palmitoyltransferase//bZIP transcription factor	GO:0006888//GO:0006355//GO:0007049//GO:0006886	ER to Golgi vesicle-mediated transport//regulation of transcription, DNA-templated//cell cycle//intracellular protein transport	GO:0043565//GO:0003700//GO:0008270	sequence-specific DNA binding//transcription factor activity, sequence-specific DNA binding//zinc ion binding	GO:0016021//GO:0005667//GO:0030127	integral component of membrane//transcription factor complex//COPII vesicle coat	KOG1984	Vesicle coat complex COPII, subunit SFB3
Cluster-28055.85259	807.167	39.0458	4.3696	1.275e-19	2.9478e-16	2227	--	--	--	--	--	--	--	--	--	--	--	--	--	--	--	--	--	--	--	--	--	--	--	--	--	--	--	--
Cluster-28055.78873	2174.09	122.752	4.1466	1.4673e-19	3.3299e-16	1744	873221447	CEM33327.1	235	9.01885e-18	unnamed protein product [Vitrella brassicaformis CCMP3155]	--	--	--	--	--	--	--	--	--	Q8SRA2	2234	0	ADP,ATP carrier protein 1 OS=Encephalitozoon cuniculi (strain GB-M1) GN=NTT1 PE=1 SV=1	PF03219	TLC ATP/ADP transporter	GO:0006810	transport	GO:0005524//GO:0005471	ATP binding//ATP:ADP antiporter activity	GO:0016021	integral component of membrane	--	--
Cluster-28055.80374	5172.8	310.178	4.0598	1.4883e-19	3.3299e-16	5722	--	--	--	--	--	--	--	--	--	--	--	--	--	--	Q8SWP1	831	5.7569e-99	Spore wall protein 12 OS=Encephalitozoon cuniculi (strain GB-M1) GN=SWP12 PE=1 SV=2	PF15070//PF01371//PF08039	Putative golgin subfamily A member 2-like protein 5//Trp repressor protein//Mitochondrial proteolipid	GO:0006355	regulation of transcription, DNA-templated	GO:0003700	transcription factor activity, sequence-specific DNA binding	GO:0005794//GO:0005622//GO:0005739//GO:0005667	Golgi apparatus//intracellular//mitochondrion//transcription factor complex	--	--
Cluster-28055.80276	11598.5	707.676	4.0347	1.6208e-19	3.569e-16	3170	--	--	--	--	--	--	--	--	--	--	--	--	--	--	O76942	213	1.83087e-16	Polar tube protein 1 OS=Encephalitozoon cuniculi (strain GB-M1) GN=PTP1 PE=1 SV=1	PF01105//PF06308//PF07464	emp24/gp25L/p24 family/GOLD//23S rRNA methylase leader peptide (ErmC)//Apolipophorin-III precursor (apoLp-III)	GO:0006810//GO:0006869//GO:0046677	transport//lipid transport//response to antibiotic	GO:0008289	lipid binding	GO:0005576//GO:0016021	extracellular region//integral component of membrane	--	--
Cluster-28055.75766	2744.03	160.552	4.0952	1.6665e-19	3.6121e-16	4508	290462853	ADD24474.1	555	3.7401e-61	Ras-like GTP-binding protein RHO [Lepeophtheirus salmonis]	449330209	KC513620.1	232	2.2054e-115	Encephalitozoon cuniculi clone supercont1.18 genomic sequence	K04513	RHOA	Ras homolog gene family, member A	http://www.genome.jp/dbget-bin/www_bget?ko:K04513	P48148	455	3.97169e-49	Ras-like GTP-binding protein Rho1 OS=Drosophila melanogaster GN=Rho1 PE=1 SV=1	PF00241//PF01926//PF00269//PF00071//PF05509//PF04670//PF01312//PF00025//PF05739//PF08477	Cofilin/tropomyosin-type actin-binding protein//50S ribosome-binding GTPase//Small, acid-soluble spore proteins, alpha/beta type//Ras family//TraY domain//Gtr1/RagA G protein conserved region//FlhB HrpN YscU SpaS Family//ADP-ribosylation factor family//SNARE domain//Ras of Complex, Roc, domain of DAPkinase	GO:0007264//GO:0009306//GO:0000746//GO:0006265	small GTPase mediated signal transduction//protein secretion//conjugation//DNA topological change	GO:0003690//GO:0003779//GO:0005525//GO:0005515//GO:0003677	double-stranded DNA binding//actin binding//GTP binding//protein binding//DNA binding	GO:0005622//GO:0016020	intracellular//membrane	KOG0393	Ras-related small GTPase, Rho type
Cluster-28055.78459	228.584	0	Inf	1.7205e-19	3.6718e-16	2578	2920825	AAC04621.1	613	9.56065e-70	ribosomal protein S2 [Rattus norvegicus]	--	--	--	--	--	K02981	RP-S2e, RPS2	small subunit ribosomal protein S2e	http://www.genome.jp/dbget-bin/www_bget?ko:K02981	P27952	607	1.00861e-69	40S ribosomal protein S2 OS=Rattus norvegicus GN=Rps2 PE=1 SV=1	PF00333//PF00076//PF03719	Ribosomal protein S5, N-terminal domain//RNA recognition motif. (a.k.a. RRM, RBD, or RNP domain)//Ribosomal protein S5, C-terminal domain	GO:0006412//GO:0042254	translation//ribosome biogenesis	GO:0003676//GO:0003723//GO:0003735	nucleic acid binding//RNA binding//structural constituent of ribosome	GO:0005840	ribosome	KOG0877	40S ribosomal protein S2/30S ribosomal protein S5
Cluster-28055.81619	3709.66	220.408	4.073	1.8445e-19	3.8767e-16	2993	330790209	XP_003283190.1	613	2.11438e-66	hypothetical protein DICPUDRAFT_91051 [Dictyostelium purpureum]>gi|325086871|gb|EGC40254.1| hypothetical protein DICPUDRAFT_91051 [Dictyostelium purpureum]	667638840	XM_007603677.1	402	0	Vittaforma corneae ATCC 50505 hypothetical protein partial mRNA	--	--	--	--	Q5UNY4	457	1.88764e-46	Uncharacterized protein L728 OS=Acanthamoeba polyphaga mimivirus GN=MIMI_L728 PE=4 SV=1	PF08085//PF12153//PF04557	Entericidin EcnA/B family//LPS binding domain of CAP18 (C terminal)//Glutaminyl-tRNA synthetase, non-specific RNA binding region part 2	GO:0006425//GO:0042742//GO:0009636	glutaminyl-tRNA aminoacylation//defense response to bacterium//response to toxic substance	GO:0005524//GO:0004819//GO:0000166	ATP binding//glutamine-tRNA ligase activity//nucleotide binding	GO:0016020//GO:0005737	membrane//cytoplasm	--	--
Cluster-28055.80401	7029.11	431.033	4.0275	2e-19	4.1408e-16	4539	--	--	--	--	--	--	--	--	--	--	--	--	--	--	--	--	--	--	PF13912//PF04107//PF01844//PF00096//PF01428	C2H2-type zinc finger//Glutamate-cysteine ligase family 2(GCS2)//HNH endonuclease//Zinc finger, C2H2 type//AN1-like Zinc finger	GO:0006749//GO:0042398	glutathione metabolic process//cellular modified amino acid biosynthetic process	GO:0004357//GO:0003676//GO:0008270//GO:0004519//GO:0046872	glutamate-cysteine ligase activity//nucleic acid binding//zinc ion binding//endonuclease activity//metal ion binding	GO:0017109	glutamate-cysteine ligase complex	KOG0714	Molecular chaperone (DnaJ superfamily)
Cluster-28055.103834	0	103.543	#NAME?	2.0752e-19	4.172e-16	2987	--	--	--	--	--	--	--	--	--	--	--	--	--	--	--	--	--	--	--	--	--	--	--	--	--	--	--	--
Cluster-28055.79615	1017.31	53.022	4.262	2.0474e-19	4.172e-16	6409	676482479	XP_009062711.1	324	2.82614e-30	hypothetical protein LOTGIDRAFT_57373, partial [Lottia gigantea]>gi|556097944|gb|ESO86596.1| hypothetical protein LOTGIDRAFT_57373, partial [Lottia gigantea]	--	--	--	--	--	K05867	CDC25C	M-phase inducer phosphatase 3	http://www.genome.jp/dbget-bin/www_bget?ko:K05867	P48967	291	1.15277e-25	M-phase inducer phosphatase 3 OS=Mus musculus GN=Cdc25c PE=2 SV=2	--	--	--	--	--	--	--	--	KOG3772	M-phase inducer phosphatase
Cluster-28055.79360	1331.14	73.145	4.1858	2.2759e-19	4.4874e-16	1568	514448689	XP_003463426.2	286	1.59873e-25	PREDICTED: RING finger protein 121 [Cavia porcellus]	--	--	--	--	--	--	--	--	--	Q9H920	280	4.73341e-26	RING finger protein 121 OS=Homo sapiens GN=RNF121 PE=1 SV=1	PF12678//PF13639//PF17123//PF00097//PF01363//PF14634//PF04364//PF12861	RING-H2 zinc finger//Ring finger domain//RING-like zinc finger//Zinc finger, C3HC4 type (RING finger)//FYVE zinc finger//zinc-RING finger domain//DNA polymerase III chi subunit, HolC//Anaphase-promoting complex subunit 11 RING-H2 finger	GO:0016567//GO:0006260	protein ubiquitination//DNA replication	GO:0004842//GO:0008270//GO:0005515//GO:0003677//GO:0003887//GO:0046872	ubiquitin-protein transferase activity//zinc ion binding//protein binding//DNA binding//DNA-directed DNA polymerase activity//metal ion binding	GO:0042575//GO:0005680	DNA polymerase complex//anaphase-promoting complex	KOG1734	Predicted RING-containing E3 ubiquitin ligase
Cluster-28055.80917	2669.83	158.038	4.0784	2.2968e-19	4.4874e-16	7842	512997295	XP_004860219.1	724	5.34772e-75	PREDICTED: DNA helicase MCM9 [Heterocephalus glaber]	--	--	--	--	--	K19584	PRKX	protein kinase X	http://www.genome.jp/dbget-bin/www_bget?ko:K19584	Q8SRK8	1236	6.89459e-152	Probable cAMP-dependent protein kinase catalytic subunit OS=Encephalitozoon cuniculi (strain GB-M1) GN=ECU07_0520 PE=3 SV=1	PF07728//PF13374//PF00005//PF00493//PF00158//PF01695//PF05191//PF01155//PF00004//PF00069//PF05496//PF01926//PF11547//PF06293//PF07726//PF07714	AAA domain (dynein-related subfamily)//Tetratricopeptide repeat//ABC transporter//MCM2/3/5 family//Sigma-54 interaction domain//IstB-like ATP binding protein//Adenylate kinase, active site lid//Hydrogenase/urease nickel incorporation, metallochaperone, hypA//ATPase family associated with various cellular activities (AAA)//Protein kinase domain//Holliday junction DNA helicase ruvB N-terminus//50S …	GO:0046034//GO:0006468//GO:0006464//GO:0006260//GO:0006281//GO:0006144//GO:0006310//GO:0006355	ATP metabolic process//protein phosphorylation//cellular protein modification process//DNA replication//DNA repair//purine nucleobase metabolic process//DNA recombination//regulation of transcription, DNA-templated	GO:0016773//GO:0005525//GO:0004017//GO:0003677//GO:0043130//GO:0016887//GO:0009378//GO:0005515//GO:0008134//GO:0004672//GO:0016151//GO:0005524	phosphotransferase activity, alcohol group as acceptor//GTP binding//adenylate kinase activity//DNA binding//ubiquitin binding//ATPase activity//four-way junction helicase activity//protein binding//transcription factor binding//protein kinase activity//nickel cation binding//ATP binding	GO:0016020//GO:0005657//GO:0009379//GO:0005667	membrane//replication fork//Holliday junction helicase complex//transcription factor complex	KOG0478	DNA replication licensing factor, MCM4 component
Cluster-28055.79361	7196.48	450.098	3.999	2.4984e-19	4.8136e-16	3915	732882638	KHJ90958.1	702	8.82285e-78	glycosyl hydrolase, family 18, partial [Oesophagostomum dentatum]	--	--	--	--	--	K01183	E3.2.1.14	chitinase	http://www.genome.jp/dbget-bin/www_bget?ko:K01183	Q11174	642	8.10168e-70	Probable endochitinase OS=Caenorhabditis elegans GN=cht-1 PE=1 SV=1	PF00560//PF06324//PF03124//PF03644//PF00704//PF13855	Leucine Rich Repeat//Pigment-dispersing hormone (PDH)//EXS family//Glycosyl hydrolase family 85//Glycosyl hydrolases family 18//Leucine rich repeat	GO:0007165//GO:0009416//GO:0005975	signal transduction//response to light stimulus//carbohydrate metabolic process	GO:0005179//GO:0033925//GO:0005515//GO:0004553	hormone activity//mannosyl-glycoprotein endo-beta-N-acetylglucosaminidase activity//protein binding//hydrolase activity, hydrolyzing O-glycosyl compounds	GO:0016021//GO:0005737//GO:0005576	integral component of membrane//cytoplasm//extracellular region	KOG2806	Chitinase
Cluster-28055.79382	1646.24	94.0332	4.1299	3.0185e-19	5.6585e-16	6206	820144461	KKX13009.1	1536	5.49318e-178	INO80 complex-like 1 isoform X2 [Scleropages formosus]	392999104	CP002722.1	412	0	Encephalitozoon hellem ATCC 50504 chromosome IX, complete sequence	K11665	INO80, INOC1	DNA helicase INO80	http://www.genome.jp/dbget-bin/www_bget?ko:K11665	Q6BKC2	1090	2.75424e-120	Helicase SWR1 OS=Debaryomyces hansenii (strain ATCC 36239 / CBS 767 / JCM 1990 / NBRC 0083 / IGC 2968) GN=SWR1 PE=3 SV=2	PF13892//PF04851//PF03623//PF00270//PF00176	DNA-binding domain//Type III restriction enzyme, res subunit//Focal adhesion targeting region//DEAD/DEAH box helicase//SNF2 family N-terminal domain	GO:0007165//GO:0007172//GO:0006468	signal transduction//signal complex assembly//protein phosphorylation	GO:0005524//GO:0004871//GO:0016787//GO:0003677//GO:0003676//GO:0004713	ATP binding//signal transducer activity//hydrolase activity//DNA binding//nucleic acid binding//protein tyrosine kinase activity	GO:0005925	focal adhesion	KOG0388	SNF2 family DNA-dependent ATPase
Cluster-28055.88108	286.446	8.91562	5.0058	3.0003e-19	5.6585e-16	3739	734648968	XP_010753741.1	1238	1.2737e-153	PREDICTED: probable ATP-dependent RNA helicase DDX5 isoform X3 [Larimichthys crocea]>gi|734648970|ref|XP_010753742.1| PREDICTED: probable ATP-dependent RNA helicase DDX5 isoform X4 [Larimichthys crocea]	831537435	XM_012867861.1	58	9.71865e-19	PREDICTED: Fundulus heteroclitus probable ATP-dependent RNA helicase DDX5 (LOC105929919), transcript variant X2, mRNA	K12823	DDX5, DBP2	ATP-dependent RNA helicase DDX5/DBP2	http://www.genome.jp/dbget-bin/www_bget?ko:K12823	Q8SRB2	1956	0	ATP-dependent RNA helicase DBP2 OS=Encephalitozoon cuniculi (strain GB-M1) GN=DBP2 PE=3 SV=1	PF00270//PF04851//PF04081	DEAD/DEAH box helicase//Type III restriction enzyme, res subunit//DNA polymerase delta, subunit 4	GO:0006260	DNA replication	GO:0003677//GO:0005524//GO:0003676//GO:0016787	DNA binding//ATP binding//nucleic acid binding//hydrolase activity	GO:0005634	nucleus	KOG0331	ATP-dependent RNA helicase
Cluster-28055.80158	1316.55	70.5144	4.2227	3.3546e-19	6.2046e-16	2723	--	--	--	--	--	--	--	--	--	--	--	--	--	--	--	--	--	--	PF10458//PF06687	Valyl tRNA synthetase tRNA binding arm//SUR7/PalI family	GO:0009099//GO:0006438//GO:0009098//GO:0009097	valine biosynthetic process//valyl-tRNA aminoacylation//leucine biosynthetic process//isoleucine biosynthetic process	GO:0000166//GO:0004832//GO:0005524	nucleotide binding//valine-tRNA ligase activity//ATP binding	GO:0005886//GO:0005737	plasma membrane//cytoplasm	--	--
Cluster-28055.82262	498.966	22.0234	4.5018	3.6723e-19	6.7028e-16	1912	--	--	--	--	--	--	--	--	--	--	--	--	--	--	--	--	--	--	PF01110//PF01544//PF14620//PF05531//PF08111	Ciliary neurotrophic factor//CorA-like Mg2+ transporter protein//YpeB sporulation//Nucleopolyhedrovirus P10 protein//Pea-VEAacid family	GO:0009847//GO:0030001//GO:0040007//GO:0007218//GO:0055085	spore germination//metal ion transport//growth//neuropeptide signaling pathway//transmembrane transport	GO:0005184//GO:0046873	neuropeptide hormone activity//metal ion transmembrane transporter activity	GO:0016020//GO:0005737//GO:0019028//GO:0005576	membrane//cytoplasm//viral capsid//extracellular region	--	--
Cluster-28055.77848	524.114	24.3333	4.4289	3.9417e-19	6.8504e-16	3788	734648968	XP_010753741.1	1238	1.77313e-153	PREDICTED: probable ATP-dependent RNA helicase DDX5 isoform X3 [Larimichthys crocea]>gi|734648970|ref|XP_010753742.1| PREDICTED: probable ATP-dependent RNA helicase DDX5 isoform X4 [Larimichthys crocea]	831537435	XM_012867861.1	58	9.84725e-19	PREDICTED: Fundulus heteroclitus probable ATP-dependent RNA helicase DDX5 (LOC105929919), transcript variant X2, mRNA	--	--	--	--	Q8SRB2	1956	0	ATP-dependent RNA helicase DBP2 OS=Encephalitozoon cuniculi (strain GB-M1) GN=DBP2 PE=3 SV=1	PF00270//PF04851//PF05023//PF06422//PF04081	DEAD/DEAH box helicase//Type III restriction enzyme, res subunit//Phytochelatin synthase//CDR ABC transporter//DNA polymerase delta, subunit 4	GO:0010038//GO:0046938//GO:0006810//GO:0006260	response to metal ion//phytochelatin biosynthetic process//transport//DNA replication	GO:0003676//GO:0003677//GO:0016787//GO:0016756//GO:0046872//GO:0005524//GO:0042626	nucleic acid binding//DNA binding//hydrolase activity//glutathione gamma-glutamylcysteinyltransferase activity//metal ion binding//ATP binding//ATPase activity, coupled to transmembrane movement of substances	GO:0005634//GO:0016021	nucleus//integral component of membrane	KOG0331	ATP-dependent RNA helicase
Cluster-28055.77921	1985.63	116.868	4.0866	3.9506e-19	6.8504e-16	7198	123432021	XP_001308336.1	343	2.95811e-29	helicase [Trichomonas vaginalis G3]>gi|121890011|gb|EAX95406.1| helicase, putative [Trichomonas vaginalis G3]	--	--	--	--	--	K10742	DNA2	DNA replication ATP-dependent helicase Dna2	http://www.genome.jp/dbget-bin/www_bget?ko:K10742	Q8STL3	837	1.71245e-99	Uncharacterized protein ECU09_1820 OS=Encephalitozoon cuniculi (strain GB-M1) GN=ECU09_1820 PE=1 SV=1	PF01443//PF13014//PF00888//PF00005	Viral (Superfamily 1) RNA helicase//KH domain//Cullin family//ABC transporter	GO:0006511	ubiquitin-dependent protein catabolic process	GO:0016887//GO:0003723//GO:0005524//GO:0031625	ATPase activity//RNA binding//ATP binding//ubiquitin protein ligase binding	--	--	KOG1805	DNA replication helicase
Cluster-28055.78765	1952.21	114.806	4.0878	3.8867e-19	6.8504e-16	2423	470361150	XP_004365030.1	677	7.69809e-73	proteasome 26S subunit [Capsaspora owczarzaki ATCC 30864]>gi|765547890|gb|KJE88511.1| proteasome 26S subunit [Capsaspora owczarzaki ATCC 30864]	--	--	--	--	--	--	--	--	--	Q8SS65	3212	0	26S proteasome regulatory subunit RPN1 OS=Encephalitozoon cuniculi (strain GB-M1) GN=RPN1 PE=1 SV=1	--	--	--	--	--	--	--	--	KOG2005	26S proteasome regulatory complex, subunit RPN1/PSMD2
Cluster-28055.80059	2693.12	163.521	4.0417	3.8845e-19	6.8504e-16	6708	831327826	XP_012697095.1	773	4.25209e-83	PREDICTED: ATP-dependent 6-phosphofructokinase, liver type-like [Clupea harengus]	--	--	--	--	--	K10743	RNASEH2A	ribonuclease H2 subunit A	http://www.genome.jp/dbget-bin/www_bget?ko:K10743	A1A4J1	756	2.33201e-82	ATP-dependent 6-phosphofructokinase, liver type OS=Bos taurus GN=PFKL PE=2 SV=1	PF00096//PF00365//PF02892//PF08367//PF00443//PF02148	Zinc finger, C2H2 type//Phosphofructokinase//BED zinc finger//Peptidase M16C associated//Ubiquitin carboxyl-terminal hydrolase//Zn-finger in ubiquitin-hydrolases and other protein	GO:0006012//GO:0006508//GO:0006094//GO:0006000//GO:0006013//GO:0016579//GO:0006096//GO:0006098	galactose metabolic process//proteolysis//gluconeogenesis//fructose metabolic process//mannose metabolic process//protein deubiquitination//glycolytic process//pentose-phosphate shunt	GO:0046872//GO:0008270//GO:0003677//GO:0036459//GO:0003872	metal ion binding//zinc ion binding//DNA binding//ubiquitinyl hydrolase activity//6-phosphofructokinase activity	GO:0005945	6-phosphofructokinase complex	KOG2440	Pyrophosphate-dependent phosphofructo-1-kinase
Cluster-28055.84519	2198.98	132.215	4.0559	4.6685e-19	7.9952e-16	3087	617420880	XP_007558432.1	241	1.51043e-18	PREDICTED: protein transport protein Sec31A-like [Poecilia formosa]	--	--	--	--	--	--	--	--	--	Q2GVT8	234	2.64795e-18	Protein transport protein SEC31 OS=Chaetomium globosum (strain ATCC 6205 / CBS 148.51 / DSM 1962 / NBRC 6347 / NRRL 1970) GN=SEC31 PE=3 SV=1	PF07711//PF04053//PF00400	Rab geranylgeranyl transferase alpha-subunit, insert domain//Coatomer WD associated region//WD domain, G-beta repeat	GO:0006886//GO:0016192	intracellular protein transport//vesicle-mediated transport	GO:0008270//GO:0005515//GO:0004663//GO:0005198	zinc ion binding//protein binding//Rab geranylgeranyltransferase activity//structural molecule activity	GO:0005968//GO:0030117	Rab-protein geranylgeranyltransferase complex//membrane coat	KOG0307	Vesicle coat complex COPII, subunit SEC31
Cluster-28055.80475	22615.8	1461.07	3.9522	4.7802e-19	8.0867e-16	1313	--	--	--	--	--	--	--	--	--	--	--	--	--	--	Q95WA3	190	2.88803e-14	Spore wall protein 1 OS=Encephalitozoon intestinalis GN=SWP1 PE=1 SV=1	PF03964//PF09726	Chorion family 2//Transmembrane protein	GO:0007275	multicellular organismal development	--	--	GO:0042600//GO:0016021	chorion//integral component of membrane	--	--
Cluster-28055.79263	34683	2243.23	3.9506	4.9641e-19	8.2967e-16	3969	--	--	--	--	--	303391524	XM_003073946.1	200	1.19237e-97	Encephalitozoon intestinalis ATCC 50506 polar tube protein 3 partial mRNA	--	--	--	--	Q8MTP3	3106	0	Polar tube protein 3 OS=Encephalitozoon cuniculi (strain GB-M1) GN=PTP3 PE=1 SV=1	--	--	--	--	--	--	--	--	--	--
Cluster-28055.85648	374.355	14.2003	4.7204	5.3134e-19	8.7747e-16	2240	--	--	--	--	--	--	--	--	--	--	--	--	--	--	--	--	--	--	--	--	--	--	--	--	--	--	--	--
Cluster-28055.79992	16398.4	1070.41	3.9373	5.4232e-19	8.8506e-16	7138	389615151	BAM20566.1	524	2.25559e-57	histone H3.3B, partial [Papilio polytes]	462287346	APGK01055580.1	58	1.8631e-18	Dendroctonus ponderosae Seq01055590, whole genome shotgun sequence	K11253	H3	histone H3	http://www.genome.jp/dbget-bin/www_bget?ko:K11253	Q8SS77	618	2.30934e-71	Histone H3.1 OS=Encephalitozoon cuniculi (strain GB-M1) GN=HHT1 PE=3 SV=3	PF04137//PF15715//PF03193//PF13304//PF00005//PF00125	Endoplasmic Reticulum Oxidoreductin 1 (ERO1)//PCNA-associated factor//Protein of unknown function, DUF258//AAA domain, putative AbiEii toxin, Type IV TA system//ABC transporter//Core histone H2A/H2B/H3/H4	GO:0055114//GO:0051726//GO:0006974	oxidation-reduction process//regulation of cell cycle//cellular response to DNA damage stimulus	GO:0016887//GO:0016671//GO:0003924//GO:0005525//GO:0003677//GO:0003756//GO:0005524	ATPase activity//oxidoreductase activity, acting on a sulfur group of donors, disulfide as acceptor//GTPase activity//GTP binding//DNA binding//protein disulfide isomerase activity//ATP binding	GO:0005783	endoplasmic reticulum	KOG0061	Transporter, ABC superfamily (Breast cancer resistance protein)
Cluster-28055.80868	75161.3	4926.63	3.9313	5.7304e-19	9.2433e-16	1113	389614643	BAM20356.1	134	2.74728e-06	unknown protein, partial [Papilio polytes]	--	--	--	--	--	--	--	--	--	Q8SWL3	512	3.15662e-59	Spore wall and anchoring disk complex protein EnP1 OS=Encephalitozoon cuniculi (strain GB-M1) GN=EnP1 PE=1 SV=1	--	--	--	--	--	--	--	--	--	--
Cluster-28055.81038	2275.05	137.626	4.0471	5.8062e-19	9.2578e-16	3318	873223853	CEM27744.1	474	9.80919e-46	unnamed protein product [Vitrella brassicaformis CCMP3155]	--	--	--	--	--	--	--	--	--	P78810	801	9.49301e-91	Vacuolar transporter chaperone 4 OS=Schizosaccharomyces pombe (strain 972 / ATCC 24843) GN=vtc4 PE=1 SV=2	--	--	--	--	--	--	--	--	KOG1161	Protein involved in vacuolar polyphosphate accumulation, contains SPX domain
Cluster-28055.88241	1179.42	66.6364	4.1456	6.0749e-19	9.5763e-16	3009	674042599	XP_008827173.1	273	8.63265e-22	PREDICTED: phospholipase A-2-activating protein isoform X2 [Nannospalax galili]	--	--	--	--	--	--	--	--	--	O94289	335	1.1609e-30	Ubiquitin homeostasis protein lub1 OS=Schizosaccharomyces pombe (strain 972 / ATCC 24843) GN=lub1 PE=1 SV=2	PF02959//PF00400//PF06479	HTLV Tax//WD domain, G-beta repeat//Ribonuclease 2-5A	GO:0051252//GO:0006397//GO:0045893	regulation of RNA metabolic process//mRNA processing//positive regulation of transcription, DNA-templated	GO:0004540//GO:0005515	ribonuclease activity//protein binding	--	--	KOG0301	Phospholipase A2-activating protein (contains WD40 repeats)
Cluster-28055.74942	1141.9	64.0374	4.1564	6.2648e-19	9.7273e-16	4236	392897109	NP_001255193.1	169	8.59022e-10	Y43F4B.9, isoform a [Caenorhabditis elegans]>gi|242310868|emb|CAZ39167.1| Y43F4B.9, isoform a [Caenorhabditis elegans]	--	--	--	--	--	--	--	--	--	--	--	--	--	PF04048//PF00617	Sec8 exocyst complex component specific domain//RasGEF domain	GO:0015031//GO:0007264//GO:0043087//GO:0006904	protein transport//small GTPase mediated signal transduction//regulation of GTPase activity//vesicle docking involved in exocytosis	GO:0005085	guanyl-nucleotide exchange factor activity	GO:0000145	exocyst	--	--
Cluster-28055.75452	6118.1	394.566	3.9547	6.3811e-19	9.7273e-16	12248	470288281	XP_004342459.1	660	2.47629e-67	AMP-activated protein kinase alpha subunit [Capsaspora owczarzaki ATCC 30864]>gi|765557951|gb|KJE98205.1| CAMK/CAMKL protein kinase [Capsaspora owczarzaki ATCC 30864]	303388714	XM_003072545.1	276	2.08995e-139	Encephalitozoon intestinalis ATCC 50506 Ser/Thr protein kinase Kin1-like protein partial mRNA	K08798	MARK	MAP/microtubule affinity-regulating kinase	http://www.genome.jp/dbget-bin/www_bget?ko:K08798	Q8SW31	2196	0	Probable serine/threonine-protein kinase KIN1 homolog OS=Encephalitozoon cuniculi (strain GB-M1) GN=KIN1 PE=3 SV=1	PF00069//PF13465//PF00096//PF03600//PF00036//PF02892//PF01061//PF07714//PF03248//PF00924//PF00048//PF07074//PF13405//PF13202//PF06293	Protein kinase domain//Zinc-finger double domain//Zinc finger, C2H2 type//Citrate transporter//EF hand//BED zinc finger//ABC-2 type transporter//Protein tyrosine kinase//Rer1 family//Mechanosensitive ion channel//Small cytokines (intecrine/chemokine), interleukin-8 like//Translocon-associated protein, gamma subunit (TRAP-gamma)//EF-hand domain//EF hand//Lipopolysaccharide kinase (Kdo/WaaP) family	GO:0006468//GO:0007165//GO:0006955//GO:0006613//GO:0006935//GO:0055085	protein phosphorylation//signal transduction//immune response//cotranslational protein targeting to membrane//chemotaxis//transmembrane transport	GO:0046872//GO:0003677//GO:0016773//GO:0005524//GO:0005509//GO:0004672//GO:0008009	metal ion binding//DNA binding//phosphotransferase activity, alcohol group as acceptor//ATP binding//calcium ion binding//protein kinase activity//chemokine activity	GO:0005784//GO:0016020//GO:0030176//GO:0016021//GO:0005576	Sec61 translocon complex//membrane//integral component of endoplasmic reticulum membrane//integral component of membrane//extracellular region	KOG0583	Serine/threonine protein kinase
Cluster-28055.80438	29054.1	1921.79	3.9182	6.3796e-19	9.7273e-16	3850	67623299	XP_667932.1	170	1.45193e-09	hypothetical protein [Cryptosporidium hominis TU502]	--	--	--	--	--	--	--	--	--	O74327	174	1.61046e-11	Vacuolar amino acid transporter 5 OS=Schizosaccharomyces pombe (strain 972 / ATCC 24843) GN=avt5 PE=3 SV=1	PF04666//PF01544//PF00540//PF07743	N-Acetylglucosaminyltransferase-IV (GnT-IV) conserved region//CorA-like Mg2+ transporter protein//gag gene protein p17 (matrix protein)//HSCB C-terminal oligomerisation domain	GO:0051259//GO:0030001//GO:0005975//GO:0055085	protein oligomerization//metal ion transport//carbohydrate metabolic process//transmembrane transport	GO:0005198//GO:0016758//GO:0046873	structural molecule activity//transferase activity, transferring hexosyl groups//metal ion transmembrane transporter activity	GO:0016020	membrane	KOG1305	Amino acid transporter protein
Cluster-28055.79011	3408.49	213.102	3.9995	6.5255e-19	9.8392e-16	3574	828192540	XP_012560449.1	1602	0	PREDICTED: ubiquitin-like modifier-activating enzyme 1 [Hydra vulgaris]	13560062	AL590443.1	502	0	chromosome III of strain GB-M1 of Encephalitozoon cuniculi (Microspora)	K03178	UBE1, UBA1	ubiquitin-activating enzyme E1	http://www.genome.jp/dbget-bin/www_bget?ko:K03178	O94609	1644	0	Ubiquitin-activating enzyme E1 1 OS=Schizosaccharomyces pombe (strain 972 / ATCC 24843) GN=ptr3 PE=1 SV=1	PF00899//PF01974	ThiF family//tRNA intron endonuclease, catalytic C-terminal domain	GO:0006388//GO:0051252	tRNA splicing, via endonucleolytic cleavage and ligation//regulation of RNA metabolic process	GO:0000213//GO:0008641	tRNA-intron endonuclease activity//small protein activating enzyme activity	GO:0000214	tRNA-intron endonuclease complex	KOG2012	Ubiquitin activating enzyme UBA1
Cluster-28055.78416	4671.32	298.41	3.9685	6.7532e-19	1.0048e-15	2393	694527870	XP_009493133.1	2420	0	cell division cycle protein 48 [Fonticula alba]>gi|627951643|gb|KCV73432.1| cell division cycle protein 48 [Fonticula alba]	395459753	CP002713.1	1084	0	Encephalitozoon hellem ATCC 50504 chromosome I, complete sequence	--	--	--	--	Q8SSJ5	3872	0	Cell division control protein 48 OS=Encephalitozoon cuniculi (strain GB-M1) GN=CDC48 PE=1 SV=1	PF14532//PF01637//PF00005//PF07728//PF06068//PF00158//PF04851//PF01695//PF00004//PF00931//PF02367//PF01443//PF00910//PF07726//PF06414//PF02562//PF05496//PF01057//PF07724	Sigma-54 interaction domain//Archaeal ATPase//ABC transporter//AAA domain (dynein-related subfamily)//TIP49 C-terminus//Sigma-54 interaction domain//Type III restriction enzyme, res subunit//IstB-like ATP binding protein//ATPase family associated with various cellular activities (AAA)//NB-ARC domain//Threonylcarbamoyl adenosine biosynthesis protein TsaE//Viral (Superfamily 1) RNA helicase//RNA he…	GO:0006355//GO:0006310//GO:0002949//GO:0006281//GO:0019079	regulation of transcription, DNA-templated//DNA recombination//tRNA threonylcarbamoyladenosine modification//DNA repair//viral genome replication	GO:0005524//GO:0043531//GO:0016787//GO:0008134//GO:0009378//GO:0016301//GO:0016887//GO:0003724//GO:0003723//GO:0003678//GO:0003677	ATP binding//ADP binding//hydrolase activity//transcription factor binding//four-way junction helicase activity//kinase activity//ATPase activity//RNA helicase activity//RNA binding//DNA helicase activity//DNA binding	GO:0005667//GO:0009379//GO:0005657	transcription factor complex//Holliday junction helicase complex//replication fork	KOG0730	AAA+-type ATPase
Cluster-28055.80655	5907.01	377.212	3.969	6.8085e-19	1.0048e-15	5092	749158219	XP_011130738.1	363	2.87039e-35	rRNA-processing Fcf1-like protein [Gregarina niphandrodes]>gi|608668073|gb|EZG61985.1| rRNA-processing Fcf1-like protein [Gregarina niphandrodes]	--	--	--	--	--	K14566	UTP24, FCF1	U3 small nucleolar RNA-associated protein 24	http://www.genome.jp/dbget-bin/www_bget?ko:K14566	O13610	365	4.68378e-37	rRNA-processing protein fcf1 OS=Schizosaccharomyces pombe (strain 972 / ATCC 24843) GN=fcf1 PE=3 SV=1	PF04900//PF03222//PF03943	Fcf1//Tryptophan/tyrosine permease family//TAP C-terminal domain	GO:0003333//GO:0051028	amino acid transmembrane transport//mRNA transport	--	--	GO:0032040//GO:0005634	small-subunit processome//nucleus	KOG1305	Amino acid transporter protein
Cluster-28055.78819	3323.67	209.238	3.9896	6.9416e-19	1.0136e-15	4453	281207432	EFA81615.1	1295	9.75734e-157	methionyl-tRNA synthetase [Polysphondylium pallidum PN500]	303303011	CP001952.1	307	4.42428e-157	Encephalitozoon intestinalis ATCC 50506 chromosome XI, complete sequence	K01874	MARS, metG	methionyl-tRNA synthetase	http://www.genome.jp/dbget-bin/www_bget?ko:K01874	Q8SQW5	2082	0	Probable methionine--tRNA ligase, cytoplasmic OS=Encephalitozoon cuniculi (strain GB-M1) GN=ECU11_0890 PE=3 SV=1	PF13304//PF05495//PF09334//PF00133//PF02794//PF00005//PF03193//PF00418	AAA domain, putative AbiEii toxin, Type IV TA system//CHY zinc finger//tRNA synthetases class I (M)//tRNA synthetases class I (I, L, M and V)//RTX toxin acyltransferase family//ABC transporter//Protein of unknown function, DUF258//Tau and MAP protein, tubulin-binding repeat	GO:0009404//GO:0006418	toxin metabolic process//tRNA aminoacylation for protein translation	GO:0016746//GO:0000166//GO:0005524//GO:0008270//GO:0015631//GO:0016887//GO:0005525//GO:0003924//GO:0004812	transferase activity, transferring acyl groups//nucleotide binding//ATP binding//zinc ion binding//tubulin binding//ATPase activity//GTP binding//GTPase activity//aminoacyl-tRNA ligase activity	GO:0045298//GO:0005737	tubulin complex//cytoplasm	KOG1247	Methionyl-tRNA synthetase
Cluster-28055.81865	4026.05	254.73	3.9823	7.0438e-19	1.0178e-15	2078	156372555	XP_001629102.1	1061	1.39325e-132	predicted protein [Nematostella vectensis]>gi|156216095|gb|EDO37039.1| predicted protein [Nematostella vectensis]	337263113	JN039408.1	368	0	Encephalitozoon hellem glucose-6-phosphate isomerase (94575309) gene, partial cds	K01810	GPI, pgi	glucose-6-phosphate isomerase	http://www.genome.jp/dbget-bin/www_bget?ko:K01810	Q8SRY1	2066	0	Probable glucose-6-phosphate isomerase OS=Encephalitozoon cuniculi (strain GB-M1) GN=ECU05_0650 PE=1 SV=1	PF00342//PF01344	Phosphoglucose isomerase//Kelch motif	GO:0006094//GO:0005982//GO:0006098//GO:0005985//GO:0006096	gluconeogenesis//starch metabolic process//pentose-phosphate shunt//sucrose metabolic process//glycolytic process	GO:0005515//GO:0004347	protein binding//glucose-6-phosphate isomerase activity	--	--	KOG2446	Glucose-6-phosphate isomerase
Cluster-28055.75344	660.813	33.136	4.3178	7.7053e-19	1.0907e-15	2507	330794435	XP_003285284.1	312	1.37783e-29	hypothetical protein DICPUDRAFT_76233 [Dictyostelium purpureum]>gi|325084736|gb|EGC38157.1| hypothetical protein DICPUDRAFT_76233 [Dictyostelium purpureum]	--	--	--	--	--	K00621	GNPNAT1, GNA1	glucosamine-phosphate N-acetyltransferase	http://www.genome.jp/dbget-bin/www_bget?ko:K00621	C7IZ16	308	2.08018e-30	Probable glucosamine 6-phosphate N-acetyltransferase 2 OS=Oryza sativa subsp. japonica GN=Os02g0717700 PE=2 SV=2	PF00515//PF13176//PF02536//PF13508//PF13371//PF13673//PF13302//PF13374//PF00583//PF13181//PF13414	Tetratricopeptide repeat//Tetratricopeptide repeat//mTERF//Acetyltransferase (GNAT) domain//Tetratricopeptide repeat//Acetyltransferase (GNAT) domain//Acetyltransferase (GNAT) domain//Tetratricopeptide repeat//Acetyltransferase (GNAT) family//Tetratricopeptide repeat//TPR repeat	GO:0042967//GO:0006355	acyl-carrier-protein biosynthetic process//regulation of transcription, DNA-templated	GO:0003690//GO:0005515//GO:0008080	double-stranded DNA binding//protein binding//N-acetyltransferase activity	GO:0005739	mitochondrion	KOG1126	DNA-binding cell division cycle control protein
Cluster-28055.77032	1701.73	102.838	4.0486	7.6915e-19	1.0907e-15	3372	524876816	XP_005095117.1	1019	2.70929e-122	PREDICTED: aspartate--tRNA ligase, cytoplasmic-like [Aplysia californica]	--	--	--	--	--	K01876	DARS, aspS	aspartyl-tRNA synthetase	http://www.genome.jp/dbget-bin/www_bget?ko:K01876	Q8SRQ8	1906	0	Probable aspartate--tRNA ligase, cytoplasmic OS=Encephalitozoon cuniculi (strain GB-M1) GN=ECU06_0790 PE=3 SV=1	PF00152//PF01336//PF00779	tRNA synthetases class II (D, K and N)//OB-fold nucleic acid binding domain//BTK motif	GO:0035556//GO:0006418	intracellular signal transduction//tRNA aminoacylation for protein translation	GO:0004812//GO:0000166//GO:0003676//GO:0005524	aminoacyl-tRNA ligase activity//nucleotide binding//nucleic acid binding//ATP binding	--	--	KOG0556	Aspartyl-tRNA synthetase
Cluster-28055.81378	2168.61	132.681	4.0307	7.7901e-19	1.0916e-15	5559	348512929	XP_003443995.1	741	3.20645e-76	PREDICTED: unconventional myosin-Vc [Oreochromis niloticus]	--	--	--	--	--	K10357	MYO5	myosin V	http://www.genome.jp/dbget-bin/www_bget?ko:K10357	Q9LHE9	764	1.83491e-81	Myosin-1 OS=Arabidopsis thaliana GN=VIII-1 PE=1 SV=1	PF00005//PF00437//PF00063	ABC transporter//Type II/IV secretion system protein//Myosin head (motor domain)	GO:0006810	transport	GO:0005524//GO:0003774//GO:0016887	ATP binding//motor activity//ATPase activity	GO:0016459	myosin complex	KOG0160	Myosin class V heavy chain
Cluster-28055.64544	1253.17	69.2323	4.178	8.5504e-19	1.1798e-15	4582	157117185	XP_001652976.1	1581	0	AAEL007904-PA [Aedes aegypti]>gi|108876120|gb|EAT40345.1| AAEL007904-PA [Aedes aegypti]	107889565	NM_001042038.1	711	0	Encephalitozoon cuniculi GB-M1 similarity to HYPOTHETICAL PROTEIN Y162_METJA (ECU10_0900) partial mRNA	K14403	CPSF3, YSH1	cleavage and polyadenylation specificity factor subunit 3	http://www.genome.jp/dbget-bin/www_bget?ko:K14403	Q9VE51	1537	0	Cleavage and polyadenylation specificity factor 73 OS=Drosophila melanogaster GN=Cpsf73 PE=1 SV=2	PF01853//PF05366	MOZ/SAS family//Sarcolipin	GO:0006355	regulation of transcription, DNA-templated	GO:0030234//GO:0016747	enzyme regulator activity//transferase activity, transferring acyl groups other than amino-acyl groups	GO:0016020	membrane	KOG1137	mRNA cleavage and polyadenylation factor II complex, BRR5 (CPSF subunit)
Cluster-28055.79905	5687.11	369.775	3.943	8.5898e-19	1.1798e-15	11975	449667471	XP_002160884.2	782	5.56875e-90	PREDICTED: TATA-box-binding protein-like [Hydra vulgaris]	693673930	NC_024899.1	289	1.21243e-146	Encephalitozoon romaleae SJ-2008 chromosome IV, complete sequence >gnl|BL_ORD_ID|13287061 Encephalitozoon romaleae SJ-2008 chromosome IV, complete sequence	K03120	TBP, tbp	transcription initiation factor TFIID TATA-box-binding protein	http://www.genome.jp/dbget-bin/www_bget?ko:K03120	Q8SVQ8	1807	0	Uncharacterized LisH domain-containing protein ECU04_1490 OS=Encephalitozoon cuniculi (strain GB-M1) GN=ECU04_1490 PE=3 SV=2	PF07469//PF00684//PF00352//PF03491//PF03367//PF05864//PF03931//PF02950//PF03821//PF00999//PF08513	Domain of unknown function (DUF1518)//DnaJ central domain//Transcription factor TFIID (or TATA-binding protein, TBP)//Serotonin (5-HT) neurotransmitter transporter, N-terminus//ZPR1 zinc-finger domain//Chordopoxvirus DNA-directed RNA polymerase 7 kDa polypeptide (RPO7)//Skp1 family, tetramerisation domain//Conotoxin//Golgi 4-transmembrane spanning transporter//Sodium/hydrogen exchanger family//Li…	GO:0006836//GO:0055085//GO:0009405//GO:0006206//GO:0006511//GO:0006812//GO:0006352//GO:0006351//GO:0006885//GO:0006144//GO:0006810	neurotransmitter transport//transmembrane transport//pathogenesis//pyrimidine nucleobase metabolic process//ubiquitin-dependent protein catabolic process//cation transport//DNA-templated transcription, initiation//transcription, DNA-templated//regulation of pH//purine nucleobase metabolic process//transport	GO:0005335//GO:0051082//GO:0005515//GO:0008270//GO:0003677//GO:0031072//GO:0015299//GO:0008200//GO:0003899	serotonin:sodium symporter activity//unfolded protein binding//protein binding//zinc ion binding//DNA binding//heat shock protein binding//solute:proton antiporter activity//ion channel inhibitor activity//DNA-directed RNA polymerase activity	GO:0005730//GO:0005576//GO:0016021//GO:0005887//GO:0005634	nucleolus//extracellular region//integral component of membrane//integral component of plasma membrane//nucleus	KOG4505	Na+/H+ antiporter
Cluster-28055.76240	2064.67	127.311	4.0195	8.8856e-19	1.2084e-15	4291	313231336	CBY08451.1	650	1.95979e-69	unnamed protein product [Oikopleura dioica]	--	--	--	--	--	K13431	SRPR	signal recognition particle receptor subunit alpha	http://www.genome.jp/dbget-bin/www_bget?ko:K13431	P08240	620	2.03006e-66	Signal recognition particle receptor subunit alpha OS=Homo sapiens GN=SRPR PE=1 SV=2	PF01660//PF00004//PF06026//PF03266//PF02723//PF04198//PF03193//PF12740//PF01926//PF01399//PF00448	Viral methyltransferase//ATPase family associated with various cellular activities (AAA)//Ribose 5-phosphate isomerase A (phosphoriboisomerase A)//NTPase//Non-structural protein NS3/Small envelope protein E//Putative sugar-binding domain//Protein of unknown function, DUF258//Chlorophyllase enzyme//50S ribosome-binding GTPase//PCI domain//SRP54-type protein, GTPase domain	GO:0015976//GO:0009052//GO:0080009//GO:0006614//GO:0015996//GO:0006098//GO:0006396//GO:0015994//GO:0009451	carbon utilization//pentose-phosphate shunt, non-oxidative branch//mRNA methylation//SRP-dependent cotranslational protein targeting to membrane//chlorophyll catabolic process//pentose-phosphate shunt//RNA processing//chlorophyll metabolic process//RNA modification	GO:0030246//GO:0003723//GO:0004751//GO:0005525//GO:0047746//GO:0098519//GO:0005524//GO:0008174//GO:0003924//GO:0005515	carbohydrate binding//RNA binding//ribose-5-phosphate isomerase activity//GTP binding//chlorophyllase activity//nucleotide phosphatase activity, acting on free nucleotides//ATP binding//mRNA methyltransferase activity//GTPase activity//protein binding	GO:0016020	membrane	KOG0781	Signal recognition particle receptor, alpha subunit
Cluster-28055.80231	3604.27	229.72	3.9718	9.0924e-19	1.2154e-15	14627	617446382	XP_007566998.1	2022	0	PREDICTED: DNA-directed RNA polymerase I subunit RPA2 [Poecilia formosa]	693673925	NC_024898.1	286	6.89134e-145	Encephalitozoon romaleae SJ-2008 chromosome III, complete sequence >gnl|BL_ORD_ID|13287060 Encephalitozoon romaleae SJ-2008 chromosome III, complete sequence	K03002	RPA2, POLR1B	DNA-directed RNA polymerase I subunit RPA2	http://www.genome.jp/dbget-bin/www_bget?ko:K03002	Q9P7X8	2094	0	Probable DNA-directed RNA polymerase I subunit RPA2 OS=Schizosaccharomyces pombe (strain 972 / ATCC 24843) GN=rpa2 PE=3 SV=2	PF00562//PF00400//PF05715//PF00071//PF00025//PF08477//PF03223//PF01396//PF04561//PF04563//PF01096//PF02146//PF02150//PF01926//PF04560//PF04565//PF00503//PF04566//PF04670	RNA polymerase Rpb2, domain 6//WD domain, G-beta repeat//Piccolo Zn-finger//Ras family//ADP-ribosylation factor family//Ras of Complex, Roc, domain of DAPkinase//V-ATPase subunit C//Topoisomerase DNA binding C4 zinc finger//RNA polymerase Rpb2, domain 2//RNA polymerase beta subunit//Transcription factor S-II (TFIIS)//Sir2 family//RNA polymerases M/15 Kd subunit//50S ribosome-binding GTPase//RNA p…	GO:0015991//GO:0007165//GO:0006206//GO:0007264//GO:0006265//GO:0006351//GO:0006144//GO:0007186//GO:0015992	ATP hydrolysis coupled proton transport//signal transduction//pyrimidine nucleobase metabolic process//small GTPase mediated signal transduction//DNA topological change//transcription, DNA-templated//purine nucleobase metabolic process//G-protein coupled receptor signaling pathway//proton transport	GO:0004871//GO:0031683//GO:0005515//GO:0008270//GO:0003676//GO:0003924//GO:0003899//GO:0019001//GO:0046872//GO:0070403//GO:0003677//GO:0015078//GO:0003916//GO:0005525	signal transducer activity//G-protein beta/gamma-subunit complex binding//protein binding//zinc ion binding//nucleic acid binding//GTPase activity//DNA-directed RNA polymerase activity//guanyl nucleotide binding//metal ion binding//NAD+ binding//DNA binding//hydrogen ion transmembrane transporter activity//DNA topoisomerase activity//GTP binding	GO:0045202//GO:0033180//GO:0005730//GO:0005694	synapse//proton-transporting V-type ATPase, V1 domain//nucleolus//chromosome	KOG0216	RNA polymerase I, second largest subunit
Cluster-28055.90606	989.999	55.3529	4.1607	9.1118e-19	1.2154e-15	1573	148228892	NP_001085955.1	212	3.72438e-15	proteasome (prosome, macropain) 26S subunit, non-ATPase, 3 [Xenopus laevis]>gi|49115856|gb|AAH73593.1| MGC82894 protein [Xenopus laevis]	--	--	--	--	--	--	--	--	--	Q8SRT7	1272	1.30386e-170	26S proteasome regulatory subunit RPN3 OS=Encephalitozoon cuniculi (strain GB-M1) GN=RPN3 PE=1 SV=1	PF01399	PCI domain	--	--	GO:0005515	protein binding	--	--	KOG2581	26S proteasome regulatory complex, subunit RPN3/PSMD3
Cluster-28055.87041	2559.4	160.487	3.9953	9.2786e-19	1.2258e-15	1100	857977784	CEO96333.1	210	1.44934e-15	hypothetical protein PBRA_005004 [Plasmodiophora brassicae]	--	--	--	--	--	--	--	--	--	Q8SUF9	996	5.65223e-129	ADP,ATP carrier protein 2 OS=Encephalitozoon cuniculi (strain GB-M1) GN=NTT2 PE=1 SV=1	PF06703//PF03219	Microsomal signal peptidase 25 kDa subunit (SPC25)//TLC ATP/ADP transporter	GO:0006810//GO:0006465	transport//signal peptide processing	GO:0008233//GO:0005471//GO:0005524	peptidase activity//ATP:ADP antiporter activity//ATP binding	GO:0016021//GO:0005787	integral component of membrane//signal peptidase complex	--	--
Cluster-28055.75006	3474.57	221.54	3.9712	9.8061e-19	1.2373e-15	8087	795056110	XP_011871745.1	551	1.94904e-56	PREDICTED: probable tRNA (guanine(26)-N(2))-dimethyltransferase [Vollenhovia emeryi]	693673959	NC_024903.1	293	4.88575e-149	Encephalitozoon romaleae SJ-2008 chromosome VIII, complete sequence >gnl|BL_ORD_ID|13287065 Encephalitozoon romaleae SJ-2008 chromosome VIII, complete sequence	K08800	NUAK	NUAK family, SNF1-like kinase	http://www.genome.jp/dbget-bin/www_bget?ko:K08800	Q8SR99	1552	0	tRNA (guanine(26)-N(2))-dimethyltransferase OS=Encephalitozoon cuniculi (strain GB-M1) GN=TRM1 PE=1 SV=1	PF00069//PF06305//PF01529//PF02005//PF00130//PF05175//PF07714//PF00667//PF04939//PF06293//PF05399	Protein kinase domain//Protein of unknown function (DUF1049)//DHHC palmitoyltransferase//N2,N2-dimethylguanosine tRNA methyltransferase//Phorbol esters/diacylglycerol binding domain (C1 domain)//Methyltransferase small domain//Protein tyrosine kinase//FAD binding domain//Ribosome biogenesis regulatory protein (RRS1)//Lipopolysaccharide kinase (Kdo/WaaP) family//Ectropic viral integration site 2A …	GO:0006468//GO:0042254//GO:0009451//GO:0055114//GO:0008033//GO:0035556	protein phosphorylation//ribosome biogenesis//RNA modification//oxidation-reduction process//tRNA processing//intracellular signal transduction	GO:0016773//GO:0003723//GO:0016491//GO:0008168//GO:0008270//GO:0004809//GO:0005524//GO:0004672	phosphotransferase activity, alcohol group as acceptor//RNA binding//oxidoreductase activity//methyltransferase activity//zinc ion binding//tRNA (guanine-N2-)-methyltransferase activity//ATP binding//protein kinase activity	GO:0005634//GO:0016020//GO:0005887//GO:0016021	nucleus//membrane//integral component of plasma membrane//integral component of membrane	KOG1253	tRNA methyltransferase
Cluster-28055.76467	3427.53	217.759	3.9764	9.8113e-19	1.2373e-15	3104	820112795	KKW98627.1	533	7.33455e-57	spectrin beta chain, brain 1 isoform X3, partial [Scleropages formosus]	--	--	--	--	--	K05699	ACTN	actinin alpha	http://www.genome.jp/dbget-bin/www_bget?ko:K05699	O13728	563	4.7037e-60	Alpha-actinin-like protein 1 OS=Schizosaccharomyces pombe (strain 972 / ATCC 24843) GN=ain1 PE=3 SV=1	PF00307//PF00620	Calponin homology (CH) domain//RhoGAP domain	GO:0007165	signal transduction	GO:0005515	protein binding	--	--	KOG0035	Ca2+-binding actin-bundling protein (actinin), alpha chain (EF-Hand protein superfamily)
Cluster-28055.77098	5420.37	350.288	3.9518	9.5772e-19	1.2373e-15	3032	330791483	XP_003283822.1	384	8.58184e-36	ABC transporter B family protein [Dictyostelium purpureum]>gi|325086208|gb|EGC39601.1| ABC transporter B family protein [Dictyostelium purpureum]	--	--	--	--	--	K05658	ABCB1	ATP-binding cassette, subfamily B (MDR/TAP), member 1	http://www.genome.jp/dbget-bin/www_bget?ko:K05658	Q8T9W2	361	6.61385e-34	ABC transporter B family member 5 OS=Dictyostelium discoideum GN=abcB5 PE=3 SV=1	PF01695//PF01926//PF00006//PF00664//PF13304//PF00004//PF02323//PF00910//PF00005//PF03498	IstB-like ATP binding protein//50S ribosome-binding GTPase//ATP synthase alpha/beta family, nucleotide-binding domain//ABC transporter transmembrane region//AAA domain, putative AbiEii toxin, Type IV TA system//ATPase family associated with various cellular activities (AAA)//Egg-laying hormone precursor//RNA helicase//ABC transporter//Cytolethal distending toxin A/C domain	GO:0007275//GO:0055085//GO:0007165//GO:0009405//GO:0006810	multicellular organismal development//transmembrane transport//signal transduction//pathogenesis//transport	GO:0005525//GO:0003724//GO:0016887//GO:0005524//GO:0003723//GO:0042626//GO:0005179	GTP binding//RNA helicase activity//ATPase activity//ATP binding//RNA binding//ATPase activity, coupled to transmembrane movement of substances//hormone activity	GO:0005576//GO:0016021	extracellular region//integral component of membrane	KOG0057	Mitochondrial Fe/S cluster exporter, ABC superfamily
Cluster-28055.79702	13055.1	858.961	3.9259	9.5949e-19	1.2373e-15	3646	--	--	--	--	--	--	--	--	--	--	--	--	--	--	--	--	--	--	PF04557//PF04691	Glutaminyl-tRNA synthetase, non-specific RNA binding region part 2//Apolipoprotein C-I (ApoC-1)	GO:0042157//GO:0006425	lipoprotein metabolic process//glutaminyl-tRNA aminoacylation	GO:0004819//GO:0000166//GO:0005524	glutamine-tRNA ligase activity//nucleotide binding//ATP binding	GO:0005576//GO:0005737	extracellular region//cytoplasm	--	--
Cluster-28055.81159	5472.83	354.873	3.9469	9.805e-19	1.2373e-15	4314	391336985	XP_003742855.1	391	1.42787e-36	PREDICTED: DNA primase large subunit-like [Metaseiulus occidentalis]	85014214	XM_950510.1	68	3.09973e-24	Encephalitozoon cuniculi GB-M1 hypothetical protein (ECU09_0500) partial mRNA	K02685	PRI2	DNA primase large subunit	http://www.genome.jp/dbget-bin/www_bget?ko:K02685	Q84WJ2	362	1.35603e-34	Probable DNA primase large subunit OS=Arabidopsis thaliana GN=At1g67320 PE=2 SV=2	PF04104	Eukaryotic and archaeal DNA primase, large subunit	GO:0006269//GO:0006351	DNA replication, synthesis of RNA primer//transcription, DNA-templated	GO:0003896	DNA primase activity	GO:0005730//GO:0005657	nucleolus//replication fork	KOG2267	Eukaryotic-type DNA primase, large subunit
Cluster-28055.77017	979.377	55.5028	4.1412	1.0167e-18	1.2707e-15	5093	260831025	XP_002610460.1	448	6.166e-43	hypothetical protein BRAFLDRAFT_85599 [Branchiostoma floridae]>gi|229295826|gb|EEN66470.1| hypothetical protein BRAFLDRAFT_85599 [Branchiostoma floridae]	--	--	--	--	--	--	--	--	--	P18754	418	1.04791e-41	Regulator of chromosome condensation OS=Homo sapiens GN=RCC1 PE=1 SV=1	PF01588//PF07569	Putative tRNA binding domain//TUP1-like enhancer of split	GO:0006355	regulation of transcription, DNA-templated	GO:0000049	tRNA binding	GO:0005634	nucleus	KOG1426	FOG: RCC1 domain
Cluster-28055.67474	713.369	37.3037	4.2573	1.0552e-18	1.3069e-15	3683	--	--	--	--	--	--	--	--	--	--	--	--	--	--	--	--	--	--	PF05829	Adenovirus late L2 mu core protein (Protein X)	--	--	GO:0003677	DNA binding	GO:0019013	viral nucleocapsid	--	--
Cluster-28055.79411	1319.29	78.3572	4.0736	1.2376e-18	1.5174e-15	2740	541047645	ERG86379.1	251	4.45301e-19	hypothetical protein ASU_02316 [Ascaris suum]	--	--	--	--	--	K10661	MARCH6, DOA10	E3 ubiquitin-protein ligase MARCH6	http://www.genome.jp/dbget-bin/www_bget?ko:K10661	P40318	205	6.64436e-15	ERAD-associated E3 ubiquitin-protein ligase DOA10 OS=Saccharomyces cerevisiae (strain ATCC 204508 / S288c) GN=SSM4 PE=1 SV=1	PF12906	RING-variant domain	--	--	GO:0008270	zinc ion binding	--	--	KOG1609	Protein involved in mRNA turnover and stability
Cluster-28055.79564	1691.07	104.02	4.023	1.247e-18	1.5174e-15	1836	857976134	CEO97959.1	283	9.05633e-24	hypothetical protein PBRA_006073 [Plasmodiophora brassicae]	--	--	--	--	--	K10601	SYVN1, HRD1	E3 ubiquitin-protein ligase synoviolin	http://www.genome.jp/dbget-bin/www_bget?ko:K10601	O96720	673	7.20956e-82	Thymidine kinase OS=Encephalitozoon cuniculi (strain GB-M1) GN=TK PE=3 SV=3	PF14634//PF00265//PF12861//PF00097//PF12678//PF17123//PF13639	zinc-RING finger domain//Thymidine kinase//Anaphase-promoting complex subunit 11 RING-H2 finger//Zinc finger, C3HC4 type (RING finger)//RING-H2 zinc finger//RING-like zinc finger//Ring finger domain	GO:0016567//GO:0006206//GO:0006230	protein ubiquitination//pyrimidine nucleobase metabolic process//TMP biosynthetic process	GO:0004797//GO:0046872//GO:0005524//GO:0004842//GO:0008270//GO:0005515	thymidine kinase activity//metal ion binding//ATP binding//ubiquitin-protein transferase activity//zinc ion binding//protein binding	GO:0005680	anaphase-promoting complex	KOG0802	E3 ubiquitin ligase
Cluster-28055.79721	3217.65	206.434	3.9623	1.2768e-18	1.5269e-15	9066	183986143	AAI66142.1	402	7.14368e-37	xenotropic and polytropic retrovirus receptor [Xenopus (Silurana) tropicalis]	--	--	--	--	--	K07560	dtd, DTD1	D-tyrosyl-tRNA(Tyr) deacylase	http://www.genome.jp/dbget-bin/www_bget?ko:K07560	O43001	443	2.23695e-42	Inositol-1,4,5-trisphosphate 5-phosphatase 1 OS=Schizosaccharomyces pombe (strain 972 / ATCC 24843) GN=syj1 PE=1 SV=1	PF01529//PF12025//PF02580//PF02383//PF01076//PF05440//PF12861//PF14634//PF11789//PF00097//PF17123//PF00462//PF06553//PF15476//PF02178//PF00628//PF12678//PF13639//PF03124//PF17122//PF12906//PF00320//PF00219	DHHC palmitoyltransferase//Phage protein C//D-Tyr-tRNA(Tyr) deacylase//SacI homology domain//Plasmid recombination enzyme//Tetrahydromethanopterin S-methyltransferase subunit B//Anaphase-promoting complex subunit 11 RING-H2 finger//zinc-RING finger domain//Zinc-finger of the MIZ type in Nse subunit//Zinc finger, C3HC4 type (RING finger)//RING-like zinc finger//Glutaredoxin//BNIP3//Histone deacety…	GO:0015948//GO:0019478//GO:0046656//GO:0001558//GO:0006118//GO:0006310//GO:0019073//GO:0006355//GO:0045454//GO:0016567//GO:0043065	methanogenesis//D-amino acid catabolic process//folic acid biosynthetic process//regulation of cell growth//obsolete electron transport//DNA recombination//viral DNA genome packaging//regulation of transcription, DNA-templated//cell redox homeostasis//protein ubiquitination//positive regulation of apoptotic process	GO:0008270//GO:0005515//GO:0003700//GO:0030269//GO:0016788//GO:0003677//GO:0009055//GO:0015035//GO:0046872//GO:0042578//GO:0004842//GO:0005520//GO:0043565	zinc ion binding//protein binding//transcription factor activity, sequence-specific DNA binding//tetrahydromethanopterin S-methyltransferase activity//hydrolase activity, acting on ester bonds//DNA binding//electron carrier activity//protein disulfide oxidoreductase activity//metal ion binding//phosphoric ester hydrolase activity//ubiquitin-protein transferase activity//insulin-like growth factor…	GO:0005576//GO:0016942//GO:0005667//GO:0005740//GO:0005737//GO:0005680//GO:0016021//GO:0005727//GO:0005634	extracellular region//insulin-like growth factor binding protein complex//transcription factor complex//mitochondrial envelope//cytoplasm//anaphase-promoting complex//integral component of membrane//extrachromosomal circular DNA//nucleus	KOG1162	Predicted small molecule transporter
Cluster-28055.81449	1070.38	61.2702	4.1268	1.2724e-18	1.5269e-15	4469	345790398	XP_543162.3	1052	4.07982e-118	PREDICTED: probable phospholipid-transporting ATPase IB isoform X3 [Canis lupus familiaris]>gi|545541990|ref|XP_005635593.1| PREDICTED: probable phospholipid-transporting ATPase IB isoform X1 [Canis lupus familiaris]	449329369	KC513609.1	596	0	Encephalitozoon cuniculi clone supercont1.6 genomic sequence	--	--	--	--	Q9Y2Q0	1066	3.0752e-121	Phospholipid-transporting ATPase IA OS=Homo sapiens GN=ATP8A1 PE=1 SV=1	PF12682//PF03917//PF00122//PF03199	Flavodoxin//Eukaryotic glutathione synthase, ATP binding domain//E1-E2 ATPase//Eukaryotic glutathione synthase	GO:0006750	glutathione biosynthetic process	GO:0046872//GO:0000166//GO:0005524//GO:0004363//GO:0010181	metal ion binding//nucleotide binding//ATP binding//glutathione synthase activity//FMN binding	--	--	KOG0206	P-type ATPase
Cluster-28055.79480	2651.38	168.026	3.98	1.3083e-18	1.5512e-15	5500	340381556	XP_003389287.1	1561	0	PREDICTED: integrator complex subunit 11-like [Amphimedon queenslandica]	303302840	CP001951.1	408	0	Encephalitozoon intestinalis ATCC 50506 chromosome X, complete sequence	K13148	CPSF3L, INTS11	integrator complex subunit 11	http://www.genome.jp/dbget-bin/www_bget?ko:K13148	Q9CWS4	1529	0	Integrator complex subunit 11 OS=Mus musculus GN=Cpsf3l PE=2 SV=1	PF10447//PF15985//PF00924//PF13405//PF00036	Exosome component EXOSC1/CSL4//KH domain//Mechanosensitive ion channel//EF-hand domain//EF hand	GO:0055085	transmembrane transport	GO:0005509//GO:0003723	calcium ion binding//RNA binding	GO:0000178//GO:0016020	exosome (RNase complex)//membrane	KOG1136	Predicted cleavage and polyadenylation specificity factor (CPSF subunit)
Cluster-28055.81172	1583.53	96.8759	4.0309	1.3616e-18	1.6007e-15	2078	--	--	--	--	--	--	--	--	--	--	--	--	--	--	--	--	--	--	--	--	--	--	--	--	--	--	--	--
Cluster-28055.80045	5802.31	386.277	3.9089	1.4416e-18	1.6258e-15	3998	123390042	XP_001299817.1	389	9.83717e-40	histone H3-1 [Trichomonas vaginalis G3]>gi|121880745|gb|EAX86887.1| histone H3-1, putative [Trichomonas vaginalis G3]	2916747	AJ002555.1	47	1.35467e-12	Pisum sativum mRNA for histone H3	K11253	H3	histone H3	http://www.genome.jp/dbget-bin/www_bget?ko:K11253	Q8SQP3	643	1.55245e-75	Histone H3-like protein OS=Encephalitozoon cuniculi (strain GB-M1) GN=ECU09_0450 PE=3 SV=1	PF13516//PF00560//PF02291//PF00924//PF00125//PF15715//PF13855//PF02969	Leucine Rich repeat//Leucine Rich Repeat//Transcription initiation factor IID, 31kD subunit//Mechanosensitive ion channel//Core histone H2A/H2B/H3/H4//PCNA-associated factor//Leucine rich repeat//TATA box binding protein associated factor (TAF)	GO:0006352//GO:0055085//GO:0051726//GO:0006974	DNA-templated transcription, initiation//transmembrane transport//regulation of cell cycle//cellular response to DNA damage stimulus	GO:0003677//GO:0005515//GO:0005488	DNA binding//protein binding//binding	GO:0005694//GO:0016020//GO:0005634	chromosome//membrane//nucleus	KOG0531	Protein phosphatase 1, regulatory subunit, and related proteins
Cluster-28055.80347	11290.5	763.241	3.8868	1.4199e-18	1.6258e-15	2069	410903448	XP_003965205.1	711	2.62917e-80	PREDICTED: 78 kDa glucose-regulated protein [Takifugu rubripes]	--	--	--	--	--	K09490	HSPA5, BIP	heat shock 70kDa protein 5	http://www.genome.jp/dbget-bin/www_bget?ko:K09490	Q8SWH2	2208	0	Heat shock protein ECU02_0100 OS=Encephalitozoon cuniculi (strain GB-M1) GN=ECU02_0100 PE=1 SV=2	--	--	--	--	--	--	--	--	KOG0101	Molecular chaperones HSP70/HSC70, HSP70 superfamily
Cluster-28055.80434	3111.94	200.674	3.9549	1.4304e-18	1.6258e-15	3200	198422430	XP_002122583.1	735	2.09806e-84	PREDICTED: fructose-bisphosphate aldolase C-like isoform X1 [Ciona intestinalis]	--	--	--	--	--	K01623	ALDO	fructose-bisphosphate aldolase, class I	http://www.genome.jp/dbget-bin/www_bget?ko:K01623	Q8SSM8	1436	0	Fructose-bisphosphate aldolase OS=Encephalitozoon cuniculi (strain GB-M1) GN=ECU01_0240 PE=1 SV=1	PF01578//PF01221//PF02631//PF00274//PF00789//PF04814//PF00935	Cytochrome C assembly protein//Dynein light chain type 1//RecX family//Fructose-bisphosphate aldolase class-I//UBX domain//Hepatocyte nuclear factor 1 (HNF-1), N terminus//Ribosomal protein L44	GO:0006098//GO:0006013//GO:0006282//GO:0006000//GO:0042254//GO:0007017//GO:0015976//GO:0006096//GO:0045893//GO:0017004//GO:0006412//GO:0006020//GO:0006094	pentose-phosphate shunt//mannose metabolic process//regulation of DNA repair//fructose metabolic process//ribosome biogenesis//microtubule-based process//carbon utilization//glycolytic process//positive regulation of transcription, DNA-templated//cytochrome complex assembly//translation//inositol metabolic process//gluconeogenesis	GO:0020037//GO:0004332//GO:0005515//GO:0003735	heme binding//fructose-bisphosphate aldolase activity//protein binding//structural constituent of ribosome	GO:0005840//GO:0005634//GO:0005875//GO:0005622	ribosome//nucleus//microtubule associated complex//intracellular	KOG1557	Fructose-biphosphate aldolase
Cluster-28055.80672	9963.85	666.679	3.9016	1.4069e-18	1.6258e-15	9842	765550821	KJE91442.1	2073	0	V-type proton ATPase catalytic subunit A [Capsaspora owczarzaki ATCC 30864]	449328557	KC513604.1	776	0	Encephalitozoon cuniculi clone supercont1.1 genomic sequence	K02145	ATPeV1A, ATP6A	V-type H+-transporting ATPase subunit A	http://www.genome.jp/dbget-bin/www_bget?ko:K02145	Q8SQU9	2876	0	V-type proton ATPase catalytic subunit A OS=Encephalitozoon cuniculi (strain GB-M1) GN=VMA1 PE=1 SV=1	PF03796//PF06068//PF00306//PF10186//PF01119//PF04851//PF00158//PF01166//PF14532//PF00005//PF01293//PF06156//PF07728//PF00006//PF02562//PF02874//PF01544//PF05496//PF10473//PF06005//PF08676//PF00004//PF02367//PF00931//PF00910	DnaB-like helicase C terminal domain//TIP49 C-terminus//ATP synthase alpha/beta chain, C terminal domain//Vacuolar sorting 38 and autophagy-related subunit 14//DNA mismatch repair protein, C-terminal domain//Type III restriction enzyme, res subunit//Sigma-54 interaction domain//TSC-22/dip/bun family//Sigma-54 interaction domain//ABC transporter//Phosphoenolpyruvate carboxykinase//Protein of unkno…	GO:0030001//GO:0006260//GO:0015991//GO:0006094//GO:0000917//GO:0006099//GO:0055085//GO:0002949//GO:0006281//GO:0015976//GO:0010508//GO:0015992//GO:0046034//GO:0006298//GO:0043093//GO:0006355//GO:0006310	metal ion transport//DNA replication//ATP hydrolysis coupled proton transport//gluconeogenesis//barrier septum assembly//tricarboxylic acid cycle//transmembrane transport//tRNA threonylcarbamoyladenosine modification//DNA repair//carbon utilization//positive regulation of autophagy//proton transport//ATP metabolic process//mismatch repair//FtsZ-dependent cytokinesis//regulation of transcription, …	GO:0003723//GO:0003677//GO:0042803//GO:0005524//GO:0003700//GO:0008134//GO:0045502//GO:0009378//GO:0016820//GO:0016887//GO:0030983//GO:0003678//GO:0004612//GO:0016787//GO:0043531//GO:0003724//GO:0046873	RNA binding//DNA binding//protein homodimerization activity//ATP binding//transcription factor activity, sequence-specific DNA binding//transcription factor binding//dynein binding//four-way junction helicase activity//hydrolase activity, acting on acid anhydrides, catalyzing transmembrane movement of substances//ATPase activity//mismatched DNA binding//DNA helicase activity//phosphoenolpyruvate …	GO:0016020//GO:0033178//GO:0005737//GO:0005667//GO:0030286//GO:0009379//GO:0005657	membrane//proton-transporting two-sector ATPase complex, catalytic domain//cytoplasm//transcription factor complex//dynein complex//Holliday junction helicase complex//replication fork	KOG1352	Vacuolar H+-ATPase V1 sector, subunit A
Cluster-28055.84309	1232.15	72.6299	4.0845	1.4275e-18	1.6258e-15	1307	694531526	XP_009494192.1	206	2.2488e-14	hypothetical protein H696_02019 [Fonticula alba]>gi|627949205|gb|KCV71069.1| hypothetical protein H696_02019 [Fonticula alba]	--	--	--	--	--	K09232	GLIS1_3	zinc finger protein GLIS1/3	http://www.genome.jp/dbget-bin/www_bget?ko:K09232	Q8SUR9	768	3.67992e-97	Zinc finger C2H2 protein ECU08_0560 OS=Encephalitozoon cuniculi (strain GB-M1) GN=ECU08_0560 PE=3 SV=2	PF00096//PF13465	Zinc finger, C2H2 type//Zinc-finger double domain	--	--	GO:0046872	metal ion binding	--	--	KOG1721	FOG: Zn-finger
Cluster-28055.79094	9716.13	651.634	3.8982	1.5283e-18	1.7098e-15	9113	573883050	XP_006629695.1	207	3.08496e-13	PREDICTED: heat shock 70 kDa protein 4L-like isoform X4 [Lepisosteus oculatus]	--	--	--	--	--	--	--	--	--	Q8SQR8	2210	0	Heat shock protein homolog SSE1 OS=Encephalitozoon cuniculi (strain GB-M1) GN=SSE1 PE=1 SV=2	PF06723//PF02944//PF01306//PF09128//PF09177//PF07690//PF00782	MreB/Mbl protein//BESS motif//LacY proton/sugar symporter//Regulator of G protein signalling-like domain//Syntaxin 6, N-terminal//Major Facilitator Superfamily//Dual specificity phosphatase, catalytic domain	GO:0006810//GO:0043087//GO:0006470//GO:0048193//GO:0055085//GO:0000902	transport//regulation of GTPase activity//protein dephosphorylation//Golgi vesicle transport//transmembrane transport//cell morphogenesis	GO:0008138//GO:0005089//GO:0003677	protein tyrosine/serine/threonine phosphatase activity//Rho guanyl-nucleotide exchange factor activity//DNA binding	GO:0016021//GO:0016020//GO:0005737	integral component of membrane//membrane//cytoplasm	KOG0103	Molecular chaperones HSP105/HSP110/SSE1, HSP70 superfamily
Cluster-28055.76916	2954.93	189.449	3.9632	1.5491e-18	1.7191e-15	3270	765555153	KJE95774.1	1213	1.69732e-148	glycerol-3-phosphate dehydrogenase 2 [Capsaspora owczarzaki ATCC 30864]	--	--	--	--	--	K00111	glpA, glpD	glycerol-3-phosphate dehydrogenase	http://www.genome.jp/dbget-bin/www_bget?ko:K00111	Q8SR40	2191	0	Probable glycerol-3-phosphate dehydrogenase OS=Encephalitozoon cuniculi (strain GB-M1) GN=ECU10_0870 PE=3 SV=1	PF12831//PF01134//PF07992//PF01266	FAD dependent oxidoreductase//Glucose inhibited division protein A//Pyridine nucleotide-disulphide oxidoreductase//FAD dependent oxidoreductase	GO:0055114//GO:0008033	oxidation-reduction process//tRNA processing	GO:0016491//GO:0050660	oxidoreductase activity//flavin adenine dinucleotide binding	--	--	KOG0042	Glycerol-3-phosphate dehydrogenase
Cluster-28055.80837	12356.1	836.337	3.885	1.6322e-18	1.797e-15	1128	403334965	EJY66653.1	159	6.93294e-09	hypothetical protein OXYTRI_13058 [Oxytricha trifallax]	303302840	CP001951.1	376	0	Encephalitozoon intestinalis ATCC 50506 chromosome X, complete sequence	--	--	--	--	--	--	--	--	--	--	--	--	--	--	--	--	--	--
Cluster-28055.79670	2789.78	180.548	3.9497	1.6573e-18	1.8102e-15	3739	410919491	XP_003973218.1	1223	1.05112e-151	PREDICTED: protein transport protein Sec61 subunit alpha isoform 1 [Takifugu rubripes]	--	--	--	--	--	K10956	SEC61A	protein transport protein SEC61 subunit alpha	http://www.genome.jp/dbget-bin/www_bget?ko:K10956	Q90YL4	1184	2.26649e-147	Protein transport protein Sec61 subunit alpha-like 2 OS=Danio rerio GN=sec61al2 PE=2 SV=3	PF00344//PF02576	SecY translocase//Putative ribosome maturation factor RimP	GO:0042274//GO:0015031	ribosomal small subunit biogenesis//protein transport	--	--	GO:0016020	membrane	KOG1373	Transport protein Sec61, alpha subunit
Cluster-28055.80522	13810	939.547	3.8776	1.6974e-18	1.8253e-15	619	--	--	--	--	--	--	--	--	--	--	--	--	--	--	Q8SVI9	395	2.43707e-45	Uncharacterized protein ECU05_1040 OS=Encephalitozoon cuniculi (strain GB-M1) GN=ECU05_1040 PE=1 SV=1	PF00182	Chitinase class I	GO:0006032//GO:0016998	chitin catabolic process//cell wall macromolecule catabolic process	GO:0004568	chitinase activity	--	--	--	--
Cluster-28055.84071	0	95.5028	#NAME?	1.6889e-18	1.8253e-15	2987	512935502	XP_004933289.1	3720	0	PREDICTED: cullin-1 [Bombyx mori]>gi|512935506|ref|XP_004933290.1| PREDICTED: cullin-1 [Bombyx mori]	170033219	XM_001844424.1	312	4.91133e-160	Culex quinquefasciatus cullin, mRNA	K03347	CUL1, CDC53	cullin 1	http://www.genome.jp/dbget-bin/www_bget?ko:K03347	Q5R4G6	3013	0	Cullin-1 OS=Pongo abelii GN=CUL1 PE=2 SV=1	PF00888	Cullin family	GO:0006511	ubiquitin-dependent protein catabolic process	GO:0031625	ubiquitin protein ligase binding	--	--	KOG2166	Cullins
Cluster-28055.103549	135.114	0	Inf	1.7759e-18	1.8805e-15	1456	--	--	--	--	--	--	--	--	--	--	--	--	--	--	--	--	--	--	--	--	--	--	--	--	--	--	--	--
Cluster-28055.77947	2857.87	185.74	3.9436	1.7756e-18	1.8805e-15	3300	675884196	XP_009027600.1	410	6.28591e-39	hypothetical protein HELRODRAFT_185119 [Helobdella robusta]>gi|555691317|gb|ESN94549.1| hypothetical protein HELRODRAFT_185119 [Helobdella robusta]	--	--	--	--	--	--	--	--	--	Q8SSI8	1329	7.75131e-172	Cell division control protein 3 OS=Encephalitozoon cuniculi (strain GB-M1) GN=CDC3 PE=1 SV=1	PF00735//PF03009//PF01580//PF03193//PF11547	Septin//Glycerophosphoryl diester phosphodiesterase family//FtsK/SpoIIIE family//Protein of unknown function, DUF258//E3 ubiquitin ligase EDD	GO:0006629	lipid metabolic process	GO:0003677//GO:0008081//GO:0005525//GO:0003924//GO:0005524//GO:0043130//GO:0000166	DNA binding//phosphoric diester hydrolase activity//GTP binding//GTPase activity//ATP binding//ubiquitin binding//nucleotide binding	--	--	KOG2655	Septin family protein (P-loop GTPase)
Cluster-28055.79460	2625.55	168.421	3.9625	1.8899e-18	1.9565e-15	4469	66811578	XP_639968.1	260	5.87781e-20	hypothetical protein DDB_G0284975 [Dictyostelium discoideum AX4]>gi|74854023|sp|Q54NU9.1|TPSB_DICDI RecName: Full=Alpha,alpha-trehalose-phosphate synthase [UDP-forming] B; AltName: Full=Trehalose-6-phosphate synthase B; AltName: Full=UDP-glucose-glucosephosphate glucosyltransferase B>gi|60466907|gb|EAL64951.1| hypothetical protein DDB_G0284975 [Dictyostelium discoideum AX4]	--	--	--	--	--	--	--	--	--	Q8SSL0	2056	0	Probable trehalose-phosphatase OS=Encephalitozoon cuniculi (strain GB-M1) GN=ECU01_0870 PE=1 SV=1	PF00982//PF07810//PF08214//PF01399//PF02096//PF02358	Glycosyltransferase family 20//TMC domain//Histone acetylation protein//PCI domain//60Kd inner membrane protein//Trehalose-phosphatase	GO:0005992//GO:0016573//GO:0042967//GO:0006355//GO:0051205	trehalose biosynthetic process//histone acetylation//acyl-carrier-protein biosynthetic process//regulation of transcription, DNA-templated//protein insertion into membrane	GO:0005515//GO:0004402//GO:0003824	protein binding//histone acetyltransferase activity//catalytic activity	GO:0000123//GO:0016021	histone acetyltransferase complex//integral component of membrane	KOG1050	Trehalose-6-phosphate synthase component TPS1 and related subunits
Cluster-28055.81178	1191.39	67.8057	4.1351	1.8826e-18	1.9565e-15	15953	443693501	ELT94849.1	770	3.5063e-87	hypothetical protein CAPTEDRAFT_177486 [Capitella teleta]	303389840	XM_003073106.1	98	2.42498e-40	Encephalitozoon intestinalis ATCC 50506 putative polyadenylate-binding protein 1 partial mRNA	K11481	AURKA	aurora kinase A	http://www.genome.jp/dbget-bin/www_bget?ko:K11481	Q8SRL5	1235	1.38288e-151	Probable spindle assembly checkpoint kinase homolog OS=Encephalitozoon cuniculi (strain GB-M1) GN=IPL1 PE=3 SV=1	PF05719//PF01166//PF01612//PF03568//PF00097//PF17123//PF01189//PF02390//PF14634//PF04310//PF12861//PF03618//PF13304//PF13639//PF12678//PF01269//PF13414//PF01663//PF01676//PF00069//PF00076//PF06470//PF01209//PF01728//PF07714	Golgi phosphoprotein 3 (GPP34)//TSC-22/dip/bun family//3'-5' exonuclease//Peptidase family C50//Zinc finger, C3HC4 type (RING finger)//RING-like zinc finger//16S rRNA methyltransferase RsmF//Putative methyltransferase//zinc-RING finger domain//MukB N-terminal//Anaphase-promoting complex subunit 11 RING-H2 finger//Kinase/pyrophosphorylase//AAA domain, putative AbiEii toxin, Type IV TA system//Ring…	GO:0051276//GO:0009451//GO:0006400//GO:0006139//GO:0048193//GO:0006508//GO:0007059//GO:0032259//GO:0008033//GO:0006355//GO:0006468//GO:0006364//GO:0030261//GO:0016567	chromosome organization//RNA modification//tRNA modification//nucleobase-containing compound metabolic process//Golgi vesicle transport//proteolysis//chromosome segregation//methylation//tRNA processing//regulation of transcription, DNA-templated//protein phosphorylation//rRNA processing//chromosome condensation//protein ubiquitination	GO:0003676//GO:0008270//GO:0005515//GO:0016772//GO:0004672//GO:0005524//GO:0003700//GO:0008233//GO:0070273//GO:0003677//GO:0046872//GO:0003723//GO:0008168//GO:0008176//GO:0004842//GO:0008408//GO:0003824	nucleic acid binding//zinc ion binding//protein binding//transferase activity, transferring phosphorus-containing groups//protein kinase activity//ATP binding//transcription factor activity, sequence-specific DNA binding//peptidase activity//phosphatidylinositol-4-phosphate binding//DNA binding//metal ion binding//RNA binding//methyltransferase activity//tRNA (guanine-N7-)-methyltransferase activ…	GO:0005667//GO:0009295//GO:0005680//GO:0005694//GO:0005634	transcription factor complex//nucleoid//anaphase-promoting complex//chromosome//nucleus	KOG0250	DNA repair protein RAD18 (SMC family protein)
Cluster-28055.90553	0	467.602	#NAME?	1.8716e-18	1.9565e-15	2254	357620221	EHJ72496.1	1548	0	putative selenium-binding protein [Danaus plexippus]	499000774	XM_004534372.1	45	9.81762e-12	PREDICTED: Ceratitis capitata selenium-binding protein 1 (LOC101458590), mRNA	--	--	--	--	Q52KZ7	1103	1.13792e-140	Selenium-binding protein 1-A OS=Xenopus laevis GN=selenbp1-a PE=2 SV=1	PF05694//PF00982//PF02533	56kDa selenium binding protein (SBP56)//Glycosyltransferase family 20//Photosystem II 4 kDa reaction centre component	GO:0015979//GO:0005992	photosynthesis//trehalose biosynthetic process	GO:0003824//GO:0008430	catalytic activity//selenium binding	GO:0009523//GO:0009539	photosystem II//photosystem II reaction center	KOG0918	Selenium-binding protein
Cluster-28055.83087	406.416	17.5663	4.5321	2.0108e-18	2.0662e-15	4941	209738342	ACI70040.1	547	3.37691e-60	60S ribosomal protein L11 [Salmo salar]	303301501	CP001943.1	250	2.38495e-125	Encephalitozoon intestinalis ATCC 50506 chromosome II, complete sequence	K02868	RP-L11e, RPL11	large subunit ribosomal protein L11e	http://www.genome.jp/dbget-bin/www_bget?ko:K02868	Q8SSG9	762	8.34945e-91	60S ribosomal protein L11 OS=Encephalitozoon cuniculi (strain GB-M1) GN=RPL11 PE=1 SV=2	PF03947//PF04004//PF13855//PF00560	Ribosomal Proteins L2, C-terminal domain//Leo1-like protein//Leucine rich repeat//Leucine Rich Repeat	GO:0016570//GO:0006412//GO:0042254//GO:0006368	histone modification//translation//ribosome biogenesis//transcription elongation from RNA polymerase II promoter	GO:0005515//GO:0003735	protein binding//structural constituent of ribosome	GO:0016593//GO:0005840	Cdc73/Paf1 complex//ribosome	KOG0397	60S ribosomal protein L11
Cluster-28055.80073	5250.47	353.106	3.8943	2.0699e-18	2.0807e-15	10462	676462642	XP_009056335.1	762	5.95461e-84	hypothetical protein LOTGIDRAFT_119841, partial [Lottia gigantea]>gi|556104484|gb|ESO93136.1| hypothetical protein LOTGIDRAFT_119841, partial [Lottia gigantea]	--	--	--	--	--	K14564	NOP56	nucleolar protein 56	http://www.genome.jp/dbget-bin/www_bget?ko:K14564	O00567	718	1.28731e-78	Nucleolar protein 56 OS=Homo sapiens GN=NOP56 PE=1 SV=4	PF00085//PF16649//PF02969//PF02419//PF00462//PF02395	Thioredoxin//Interleukin 23 subunit alpha//TATA box binding protein associated factor (TAF)//PsbL protein//Glutaredoxin//Immunoglobulin A1 protease	GO:0006352//GO:0045454//GO:0015979//GO:0006508//GO:0006118//GO:0007165//GO:0006955	DNA-templated transcription, initiation//cell redox homeostasis//photosynthesis//proteolysis//obsolete electron transport//signal transduction//immune response	GO:0009055//GO:0015035//GO:0005125//GO:0004252	electron carrier activity//protein disulfide oxidoreductase activity//cytokine activity//serine-type endopeptidase activity	GO:0009539//GO:0005634//GO:0016020//GO:0005576//GO:0009523	photosystem II reaction center//nucleus//membrane//extracellular region//photosystem II	KOG2573	Ribosome biogenesis protein - Nop56p/Sik1p
Cluster-28055.80170	5805.25	389.613	3.8972	2.0672e-18	2.0807e-15	4201	524871674	XP_005092608.1	310	1.90507e-28	PREDICTED: GTP-binding protein SAR1b-like isoform X1 [Aplysia californica]	--	--	--	--	--	K07953	SAR1	GTP-binding protein SAR1	http://www.genome.jp/dbget-bin/www_bget?ko:K07953	Q8SS09	987	7.52036e-122	Small COPII coat GTPase SAR1 OS=Encephalitozoon cuniculi (strain GB-M1) GN=SAR1 PE=1 SV=1	PF04670//PF02421//PF08477//PF00503//PF00025//PF03193//PF01926//PF08163//PF00071//PF00157//PF10662	Gtr1/RagA G protein conserved region//Ferrous iron transport protein B//Ras of Complex, Roc, domain of DAPkinase//G-protein alpha subunit//ADP-ribosylation factor family//Protein of unknown function, DUF258//50S ribosome-binding GTPase//NUC194 domain//Ras family//Pou domain - N-terminal to homeobox domain//Ethanolamine utilisation - propanediol utilisation	GO:0006355//GO:0007165//GO:0009069//GO:0007264//GO:0016310//GO:0006576//GO:0015684//GO:0007186//GO:0006303	regulation of transcription, DNA-templated//signal transduction//serine family amino acid metabolic process//small GTPase mediated signal transduction//phosphorylation//cellular biogenic amine metabolic process//ferrous iron transport//G-protein coupled receptor signaling pathway//double-strand break repair via nonhomologous end joining	GO:0003700//GO:0005524//GO:0004677//GO:0031683//GO:0004871//GO:0003924//GO:0019001//GO:0003677//GO:0015093//GO:0005525	transcription factor activity, sequence-specific DNA binding//ATP binding//DNA-dependent protein kinase activity//G-protein beta/gamma-subunit complex binding//signal transducer activity//GTPase activity//guanyl nucleotide binding//DNA binding//ferrous iron transmembrane transporter activity//GTP binding	GO:0016021//GO:0005667//GO:0005634//GO:0005958	integral component of membrane//transcription factor complex//nucleus//DNA-dependent protein kinase-DNA ligase 4 complex	KOG0077	Vesicle coat complex COPII, GTPase subunit SAR1
Cluster-28055.81417	8074.26	547.455	3.8825	2.0697e-18	2.0807e-15	2620	678336953	CDW75723.1	626	2.20429e-64	UNKNOWN [Stylonychia lemnae]	425869733	KC177632.1	657	0	Ctenocephalides felis 28S ribosomal RNA gene, partial sequence	--	--	--	--	--	--	--	--	PF01361	Tautomerase enzyme	GO:0006725	cellular aromatic compound metabolic process	GO:0016853	isomerase activity	--	--	--	--
Cluster-28055.80506	4451.92	294.894	3.9162	2.1109e-18	2.1067e-15	1694	--	--	--	--	--	--	--	--	--	--	--	--	--	--	--	--	--	--	PF03498	Cytolethal distending toxin A/C domain	GO:0009405	pathogenesis	--	--	--	--	--	--
Cluster-28055.80663	34346	2357.13	3.865	2.131e-18	2.1115e-15	3411	734546591	KHN75056.1	184	8.00678e-12	Transformer-2 -like protein alpha [Toxocara canis]	--	--	--	--	--	K12897	TRA2	transformer-2 protein	http://www.genome.jp/dbget-bin/www_bget?ko:K12897	Q8SRT0	601	1.96181e-68	Polar tube protein 2 OS=Encephalitozoon cuniculi (strain GB-M1) GN=PTP2 PE=1 SV=1	PF00076	RNA recognition motif. (a.k.a. RRM, RBD, or RNP domain)	--	--	GO:0003676	nucleic acid binding	--	--	KOG0118	FOG: RRM domain
Cluster-28055.83605	313.627	11.379	4.7846	2.1615e-18	2.1266e-15	6885	471228454	XP_004035108.1	296	8.27175e-24	insulin-degrading enzyme, putative [Ichthyophthirius multifiliis]>gi|340505273|gb|EGR31622.1| insulin-degrading enzyme, putative [Ichthyophthirius multifiliis]	--	--	--	--	--	--	--	--	--	Q54JQ2	294	5.35407e-25	Insulin-degrading enzyme homolog OS=Dictyostelium discoideum GN=DDB_G0287851 PE=3 SV=1	--	--	--	--	--	--	--	--	KOG0959	N-arginine dibasic convertase NRD1 and related Zn2+-dependent endopeptidases, insulinase superfamily
Cluster-28055.78552	3957.29	263.731	3.9074	2.2261e-18	2.1747e-15	15630	675383652	KFM76549.1	1000	7.62873e-115	T-complex protein 1 subunit eta, partial [Stegodyphus mimosarum]	392999278	CP002723.1	392	0	Encephalitozoon hellem ATCC 50504 chromosome X, complete sequence	K09499	CCT7	T-complex protein 1 subunit eta	http://www.genome.jp/dbget-bin/www_bget?ko:K09499	Q8SR53	1998	0	T-complex protein 1 subunit eta OS=Encephalitozoon cuniculi (strain GB-M1) GN=CCT7 PE=1 SV=1	PF07728//PF00931//PF00004//PF00005//PF05964//PF02346//PF00118//PF05965//PF03193//PF00225//PF01926//PF00158//PF08168//PF07926	AAA domain (dynein-related subfamily)//NB-ARC domain//ATPase family associated with various cellular activities (AAA)//ABC transporter//F/Y-rich N-terminus//Chordopoxvirus multifunctional envelope protein A27//TCP-1/cpn60 chaperonin family//F/Y rich C-terminus//Protein of unknown function, DUF258//Kinesin motor domain//50S ribosome-binding GTPase//Sigma-54 interaction domain//NUC205 domain//TPR/M…	GO:0006606//GO:0019064//GO:0007018//GO:0006355//GO:0007017	protein import into nucleus//fusion of virus membrane with host plasma membrane//microtubule-based movement//regulation of transcription, DNA-templated//microtubule-based process	GO:0016887//GO:0003924//GO:0005524//GO:0043531//GO:0008134//GO:0003777//GO:0005525//GO:0008017	ATPase activity//GTPase activity//ATP binding//ADP binding//transcription factor binding//microtubule motor activity//GTP binding//microtubule binding	GO:0045298//GO:0005667//GO:0005874//GO:0019031//GO:0005634	tubulin complex//transcription factor complex//microtubule//viral envelope//nucleus	KOG3595	Dyneins, heavy chain
Cluster-28055.74829	2093.38	133.836	3.9673	2.259e-18	2.1914e-15	9717	826409453	XP_012532808.1	751	4.48453e-86	PREDICTED: uncharacterized protein LOC105834678 [Monomorium pharaonis]	--	--	--	--	--	--	--	--	--	P44074	322	2.72407e-30	Uncharacterized protein HI_0912 OS=Haemophilus influenzae (strain ATCC 51907 / DSM 11121 / KW20 / Rd) GN=HI_0912 PE=4 SV=1	PF01209//PF01728//PF02390//PF05875//PF01435//PF05175//PF08241	ubiE/COQ5 methyltransferase family//FtsJ-like methyltransferase//Putative methyltransferase//Ceramidase//Peptidase family M48//Methyltransferase small domain//Methyltransferase domain	GO:0006508//GO:0006672//GO:0008033//GO:0032259//GO:0006807//GO:0008152//GO:0009451//GO:0006400	proteolysis//ceramide metabolic process//tRNA processing//methylation//nitrogen compound metabolic process//metabolic process//RNA modification//tRNA modification	GO:0008176//GO:0016811//GO:0008168//GO:0004222	tRNA (guanine-N7-)-methyltransferase activity//hydrolase activity, acting on carbon-nitrogen (but not peptide) bonds, in linear amides//methyltransferase activity//metalloendopeptidase activity	GO:0016021	integral component of membrane	KOG2940	Predicted methyltransferase
Cluster-28055.73534	2055.63	132.321	3.9575	2.3991e-18	2.2331e-15	5261	165940561	ABY75225.1	280	1.64139e-24	ferritin [Macrobrachium rosenbergii]	--	--	--	--	--	K00522	FTH1	ferritin heavy chain	http://www.genome.jp/dbget-bin/www_bget?ko:K00522	Q26061	271	1.14416e-24	Ferritin OS=Pacifastacus leniusculus PE=1 SV=1	PF02915//PF00210	Rubrerythrin//Ferritin-like domain	GO:0006879//GO:0055114	cellular iron ion homeostasis//oxidation-reduction process	GO:0046872//GO:0008199//GO:0016491	metal ion binding//ferric iron binding//oxidoreductase activity	--	--	KOG1294	Apurinic/apyrimidinic endonuclease and related enzymes
Cluster-28055.77080	2763.65	182.2	3.923	2.3799e-18	2.2331e-15	7583	260832028	XP_002610960.1	362	1.78719e-35	hypothetical protein BRAFLDRAFT_231450 [Branchiostoma floridae]>gi|229296329|gb|EEN66970.1| hypothetical protein BRAFLDRAFT_231450, partial [Branchiostoma floridae]	449329226	KC513608.1	333	2.66057e-171	Encephalitozoon cuniculi clone supercont1.5 genomic sequence	K04513	RHOA	Ras homolog gene family, member A	http://www.genome.jp/dbget-bin/www_bget?ko:K04513	Q8SSH7	429	1.94952e-45	Probable phospholipid hydroperoxide glutathione peroxidase OS=Encephalitozoon cuniculi (strain GB-M1) GN=ECU02_0440 PE=1 SV=1	PF02751//PF04670//PF01413//PF08477//PF00255//PF00025//PF02214//PF02268//PF01926//PF00071//PF00867//PF00995//PF10662	Transcription initiation factor IIA, gamma subunit//Gtr1/RagA G protein conserved region//C-terminal tandem repeated domain in type 4 procollagen//Ras of Complex, Roc, domain of DAPkinase//Glutathione peroxidase//ADP-ribosylation factor family//BTB/POZ domain//Transcription initiation factor IIA, gamma subunit, helical domain//50S ribosome-binding GTPase//Ras family//XPG I-region//Sec1 family//Et…	GO:0006576//GO:0006804//GO:0006904//GO:0006749//GO:0051260//GO:0006367//GO:0007264//GO:0055114//GO:0016192//GO:0006979	cellular biogenic amine metabolic process//obsolete peroxidase reaction//vesicle docking involved in exocytosis//glutathione metabolic process//protein homooligomerization//transcription initiation from RNA polymerase II promoter//small GTPase mediated signal transduction//oxidation-reduction process//vesicle-mediated transport//response to oxidative stress	GO:0005201//GO:0004602//GO:0005525//GO:0005524//GO:0004518	extracellular matrix structural constituent//glutathione peroxidase activity//GTP binding//ATP binding//nuclease activity	GO:0005581//GO:0005672//GO:0005578	collagen trimer//transcription factor TFIIA complex//proteinaceous extracellular matrix	KOG1300	Vesicle trafficking protein Sec1
Cluster-28055.79504	4506.04	301.38	3.9022	2.4147e-18	2.2331e-15	6887	541044538	ERG83447.1	160	7.22203e-08	fumarylacetoacetase [Ascaris suum]	--	--	--	--	--	--	--	--	--	--	--	--	--	PF01876//PF10717//PF00400	RNase P subunit p30//Occlusion-derived virus envelope protein ODV-E18//WD domain, G-beta repeat	GO:0008033//GO:0051252	tRNA processing//regulation of RNA metabolic process	GO:0005515//GO:0004540	protein binding//ribonuclease activity	GO:0019031	viral envelope	--	--
Cluster-28055.79831	6299.46	428.646	3.8774	2.3234e-18	2.2331e-15	5425	119574313	EAW53928.1	2061	0	myosin, heavy polypeptide 11, smooth muscle, isoform CRA_d [Homo sapiens]	107872758	NM_001041133.1	680	0	Encephalitozoon cuniculi GB-M1 MYOSIN HEAVY CHAIN (ECU04_1000) partial mRNA	K10352	MYH	myosin heavy chain	http://www.genome.jp/dbget-bin/www_bget?ko:K10352	Q8SS35	5258	0	Probable myosin heavy chain ECU04_1000 OS=Encephalitozoon cuniculi (strain GB-M1) GN=ECU04_1000 PE=1 SV=2	PF01779//PF02736//PF00063//PF10414//PF09280	Ribosomal L29e protein family//Myosin N-terminal SH3-like domain//Myosin head (motor domain)//Sirohaem synthase dimerisation region//XPC-binding domain	GO:0006281//GO:0006289//GO:0006779//GO:0042254//GO:0043161//GO:0055114//GO:0006412	DNA repair//nucleotide-excision repair//porphyrin-containing compound biosynthetic process//ribosome biogenesis//proteasome-mediated ubiquitin-dependent protein catabolic process//oxidation-reduction process//translation	GO:0003684//GO:0005524//GO:0003774//GO:0003735	damaged DNA binding//ATP binding//motor activity//structural constituent of ribosome	GO:0005622//GO:0016459//GO:0005840	intracellular//myosin complex//ribosome	KOG0161	Myosin class II heavy chain
Cluster-28055.80285	16292.9	1129.12	3.851	2.3723e-18	2.2331e-15	5881	115918029	XP_001176242.1	1667	0	PREDICTED: actin-15B [Strongylocentrotus purpuratus]	303301365	CP001942.1	456	0	Encephalitozoon intestinalis ATCC 50506 chromosome I, complete sequence	K05692	ACTB_G1	actin beta/gamma 1	http://www.genome.jp/dbget-bin/www_bget?ko:K05692	Q8SWN8	1884	0	Actin OS=Encephalitozoon cuniculi (strain GB-M1) GN=ECU01_0460 PE=1 SV=2	PF10405//PF00538//PF00250//PF10403//PF03587//PF10404	Rad4 beta-hairpin domain 3//linker histone H1 and H5 family//Forkhead domain//Rad4 beta-hairpin domain 1//EMG1/NEP1 methyltransferase//Rad4 beta-hairpin domain 2	GO:0006355//GO:0006334	regulation of transcription, DNA-templated//nucleosome assembly	GO:0003700//GO:0043565//GO:0008168//GO:0003677	transcription factor activity, sequence-specific DNA binding//sequence-specific DNA binding//methyltransferase activity//DNA binding	GO:0005667//GO:0005634//GO:0000786	transcription factor complex//nucleus//nucleosome	KOG0676	Actin and related proteins
Cluster-28055.81735	4177.98	279.526	3.9018	2.3967e-18	2.2331e-15	7545	472462997	EMS16068.1	799	1.62562e-88	kinesin, putative [Entamoeba histolytica HM-3:IMSS]	695189582	NC_024904.1	72	3.25e-26	Encephalitozoon romaleae SJ-2008 chromosome X, complete sequence >gnl|BL_ORD_ID|13287069 Encephalitozoon romaleae SJ-2008 chromosome X, complete sequence	K10405	KIFC1	kinesin family member C1	http://www.genome.jp/dbget-bin/www_bget?ko:K10405	Q8SR69	1032	4.24567e-125	Inorganic pyrophosphatase OS=Encephalitozoon cuniculi (strain GB-M1) GN=IPP1 PE=1 SV=1	PF00225//PF16796//PF00719//PF06220//PF01553//PF06414//PF00096	Kinesin motor domain//Microtubule binding//Inorganic pyrophosphatase//U1 zinc finger//Acyltransferase//Zeta toxin//Zinc finger, C2H2 type	GO:0008152//GO:0007017//GO:0006119//GO:0006796//GO:0007018	metabolic process//microtubule-based process//oxidative phosphorylation//phosphate-containing compound metabolic process//microtubule-based movement	GO:0004427//GO:0003777//GO:0008017//GO:0000287//GO:0046872//GO:0016746//GO:0016301//GO:0008270//GO:0005524	inorganic diphosphatase activity//microtubule motor activity//microtubule binding//magnesium ion binding//metal ion binding//transferase activity, transferring acyl groups//kinase activity//zinc ion binding//ATP binding	GO:0005874//GO:0005737//GO:0045298	microtubule//cytoplasm//tubulin complex	KOG2898	Predicted phosphate acyltransferase, contains PlsC domain
Cluster-28055.82061	1885.46	119.933	3.9746	2.3427e-18	2.2331e-15	8675	815772293	XP_012236067.1	1086	2.18356e-129	PREDICTED: developmentally-regulated GTP-binding protein 2 [Linepithema humile]	303390379	XM_003073375.1	95	6.12551e-39	Encephalitozoon intestinalis ATCC 50506 type II protein farnesyltransferase subunit beta partial mRNA	K06944	K06944	uncharacterized protein	http://www.genome.jp/dbget-bin/www_bget?ko:K06944	Q8SUN2	1073	5.41459e-128	Uncharacterized protein ECU08_1280 OS=Encephalitozoon cuniculi (strain GB-M1) GN=ECU08_1280 PE=1 SV=1	PF08477//PF00493//PF01591//PF06373//PF04053//PF02421//PF00432//PF00400//PF16836//PF01926//PF04548	Ras of Complex, Roc, domain of DAPkinase//MCM2/3/5 family//6-phosphofructo-2-kinase//Cocaine and amphetamine regulated transcript protein (CART)//Coatomer WD associated region//Ferrous iron transport protein B//Prenyltransferase and squalene oxidase repeat//WD domain, G-beta repeat//Shu complex component Psy3, DNA-binding description//50S ribosome-binding GTPase//AIG1 family	GO:0006260//GO:0015684//GO:0032099//GO:0008343//GO:0006000//GO:0006013//GO:0007186//GO:0007264//GO:0000725//GO:0000186//GO:0009267//GO:0006886//GO:0001678//GO:0016192	DNA replication//ferrous iron transport//negative regulation of appetite//adult feeding behavior//fructose metabolic process//mannose metabolic process//G-protein coupled receptor signaling pathway//small GTPase mediated signal transduction//recombinational repair//activation of MAPKK activity//cellular response to starvation//intracellular protein transport//cellular glucose homeostasis//vesicle…	GO:0003824//GO:0015093//GO:0005525//GO:0003677//GO:0003873//GO:0005198//GO:0005524//GO:0005515	catalytic activity//ferrous iron transmembrane transporter activity//GTP binding//DNA binding//6-phosphofructo-2-kinase activity//structural molecule activity//ATP binding//protein binding	GO:0005634//GO:0005615//GO:0016021//GO:0030117//GO:0097196	nucleus//extracellular space//integral component of membrane//membrane coat//Shu complex	KOG0276	Vesicle coat complex COPI, beta' subunit
Cluster-28055.74464	2035.23	131.222	3.9551	2.4969e-18	2.2899e-15	2525	156382581	XP_001632631.1	623	1.36477e-65	predicted protein [Nematostella vectensis]>gi|156219690|gb|EDO40568.1| predicted protein [Nematostella vectensis]	--	--	--	--	--	--	--	--	--	Q0WW26	571	2.97356e-60	Coatomer subunit gamma OS=Arabidopsis thaliana GN=At4g34450 PE=1 SV=2	PF01602//PF08752//PF06699//PF02985	Adaptin N terminal region//Coatomer gamma subunit appendage platform subdomain//GPI biosynthesis protein family Pig-F//HEAT repeat	GO:0016192//GO:0006506//GO:0006886	vesicle-mediated transport//GPI anchor biosynthetic process//intracellular protein transport	GO:0005515//GO:0005198	protein binding//structural molecule activity	GO:0005794//GO:0016021//GO:0016020//GO:0030117//GO:0030126//GO:0005789	Golgi apparatus//integral component of membrane//membrane//membrane coat//COPI vesicle coat//endoplasmic reticulum membrane	KOG1078	Vesicle coat complex COPI, gamma subunit
Cluster-28055.82045	1885.61	120.824	3.9641	2.5092e-18	2.2899e-15	8326	763708683	AJQ30115.1	766	1.28728e-84	pyruvate kinase isoform 2 [Aphis gossypii]	--	--	--	--	--	K00873	PK, pyk	pyruvate kinase	http://www.genome.jp/dbget-bin/www_bget?ko:K00873	Q8SQP0	1182	7.62084e-143	Pyruvate kinase OS=Encephalitozoon cuniculi (strain GB-M1) GN=PYK1 PE=1 SV=2	PF00097//PF00478//PF14634//PF03328//PF13639//PF12678//PF15898//PF00224//PF01900	Zinc finger, C3HC4 type (RING finger)//IMP dehydrogenase / GMP reductase domain//zinc-RING finger domain//HpcH/HpaI aldolase/citrate lyase family//Ring finger domain//RING-H2 zinc finger//cGMP-dependent protein kinase interacting domain//Pyruvate kinase, barrel domain//Rpp14/Pop5 family	GO:0055114//GO:0006096//GO:0051252//GO:0008033//GO:0006094//GO:0015976//GO:0006144	oxidation-reduction process//glycolytic process//regulation of RNA metabolic process//tRNA processing//gluconeogenesis//carbon utilization//purine nucleobase metabolic process	GO:0005515//GO:0008270//GO:0000287//GO:0019901//GO:0004743//GO:0003824//GO:0030955//GO:0046872//GO:0004540	protein binding//zinc ion binding//magnesium ion binding//protein kinase binding//pyruvate kinase activity//catalytic activity//potassium ion binding//metal ion binding//ribonuclease activity	--	--	KOG2323	Pyruvate kinase
Cluster-28055.80115	43421.2	3023.19	3.8443	2.5298e-18	2.2937e-15	7268	260837043	XP_002613515.1	257	4.9653e-20	hypothetical protein BRAFLDRAFT_71872 [Branchiostoma floridae]>gi|229298900|gb|EEN69524.1| hypothetical protein BRAFLDRAFT_71872 [Branchiostoma floridae]	--	--	--	--	--	--	--	--	--	Q03640	330	5.85556e-29	Tricalbin-3 OS=Saccharomyces cerevisiae (strain ATCC 204508 / S288c) GN=TCB3 PE=1 SV=1	PF00036//PF09618//PF09222//PF13499//PF13833//PF00924//PF13405//PF00168	EF hand//CRISPR-associated protein (Cas_Csy4)//Fimbrial adhesin F17-AG, lectin domain//EF-hand domain pair//EF-hand domain pair//Mechanosensitive ion channel//EF-hand domain//C2 domain	GO:0055085//GO:0043571//GO:0044406	transmembrane transport//maintenance of CRISPR repeat elements//adhesion of symbiont to host	GO:0005515//GO:0004519//GO:0005509	protein binding//endonuclease activity//calcium ion binding	GO:0009289//GO:0016020	pilus//membrane	KOG1012	Ca2+-dependent lipid-binding protein CLB1/vesicle protein vp115/Granuphilin A, contains C2 domain
Cluster-28055.78010	2443.96	158.991	3.9422	2.5975e-18	2.299e-15	7275	148685550	EDL17497.1	637	3.22748e-67	kinesin family member 22, isoform CRA_e [Mus musculus]	70998581	XM_748920.1	68	5.24282e-24	Aspergillus fumigatus Af293 sexual development transcription factor SteA (AFUA_5G06190), partial mRNA	K10403	KIF22	kinesin family member 22	http://www.genome.jp/dbget-bin/www_bget?ko:K10403	Q3V300	636	9.44221e-68	Kinesin-like protein KIF22 OS=Mus musculus GN=Kif22 PE=2 SV=2	PF02200//PF09198//PF00225//PF04851	STE like transcription factor//Bacteriophage T4 beta-glucosyltransferase//Kinesin motor domain//Type III restriction enzyme, res subunit	GO:0007018//GO:0006304//GO:0007017//GO:0006355	microtubule-based movement//DNA modification//microtubule-based process//regulation of transcription, DNA-templated	GO:0003677//GO:0003777//GO:0033821//GO:0008017//GO:0003700//GO:0005524//GO:0016787	DNA binding//microtubule motor activity//DNA beta-glucosyltransferase activity//microtubule binding//transcription factor activity, sequence-specific DNA binding//ATP binding//hydrolase activity	GO:0045298//GO:0005874//GO:0005634//GO:0005667	tubulin complex//microtubule//nucleus//transcription factor complex	KOG0242	Kinesin-like protein
Cluster-28055.79291	3161.04	208.94	3.9192	2.5803e-18	2.299e-15	4649	597762928	XP_007245418.1	569	4.49668e-60	PREDICTED: saccharopine dehydrogenase-like oxidoreductase-like [Astyanax mexicanus]	--	--	--	--	--	--	--	--	--	Q6AY30	556	7.16351e-60	Saccharopine dehydrogenase-like oxidoreductase OS=Rattus norvegicus GN=Sccpdh PE=2 SV=1	PF04410//PF03435	Gar1/Naf1 RNA binding region//Saccharopine dehydrogenase NADP binding domain	GO:0042254//GO:0001522//GO:0055114	ribosome biogenesis//pseudouridine synthesis//oxidation-reduction process	GO:0016491	oxidoreductase activity	--	--	KOG2733	Uncharacterized membrane protein
Cluster-28055.81127	24296.6	1679.99	3.8542	2.5806e-18	2.299e-15	1158	--	--	--	--	--	--	--	--	--	--	--	--	--	--	Q8SV33	167	3.08116e-12	Uncharacterized Golgi apparatus protein ECU07_0400 OS=Encephalitozoon cuniculi (strain GB-M1) GN=ECU07_0400 PE=1 SV=1	PF00257//PF09726	Dehydrin//Transmembrane protein	GO:0006950//GO:0009415	response to stress//response to water	--	--	GO:0016021	integral component of membrane	--	--
Cluster-28055.82956	1591.37	100.501	3.985	2.6116e-18	2.299e-15	4715	541048880	ERG87576.1	1400	4.40932e-175	hypothetical protein ASU_00409 [Ascaris suum]	695189583	NC_024905.1	344	1.26672e-177	Encephalitozoon romaleae SJ-2008 chromosome XI, complete sequence >gnl|BL_ORD_ID|13287070 Encephalitozoon romaleae SJ-2008 chromosome XI, complete sequence	K04487	iscS, NFS1	cysteine desulfurase	http://www.genome.jp/dbget-bin/www_bget?ko:K04487	Q8SQS2	1710	0	Cysteine desulfurase, mitosomal OS=Encephalitozoon cuniculi (strain GB-M1) GN=NFS1 PE=3 SV=1	PF06298//PF00514//PF02985//PF01749//PF00282//PF01212	Photosystem II protein Y (PsbY)//Armadillo/beta-catenin-like repeat//HEAT repeat//Importin beta binding domain//Pyridoxal-dependent decarboxylase conserved domain//Beta-eliminating lyase	GO:0019752//GO:0015979//GO:0015031//GO:0006606//GO:0006520	carboxylic acid metabolic process//photosynthesis//protein transport//protein import into nucleus//cellular amino acid metabolic process	GO:0016829//GO:0016831//GO:0030170//GO:0005515//GO:0008565//GO:0030145	lyase activity//carboxy-lyase activity//pyridoxal phosphate binding//protein binding//protein transporter activity//manganese ion binding	GO:0016021//GO:0005634//GO:0005737//GO:0009523	integral component of membrane//nucleus//cytoplasm//photosystem II	KOG0166	Karyopherin (importin) alpha
Cluster-28055.86838	135.141	0	Inf	2.6186e-18	2.299e-15	6007	780632745	XP_011685874.1	785	1.71089e-87	PREDICTED: eukaryotic peptide chain release factor GTP-binding subunit ERF3A isoform X3 [Wasmannia auropunctata]	--	--	--	--	--	--	--	--	--	O74718	745	4.29725e-82	Eukaryotic peptide chain release factor GTP-binding subunit OS=Schizosaccharomyces pombe (strain 972 / ATCC 24843) GN=sup35 PE=1 SV=2	PF13181//PF10018//PF13374//PF06743//PF15191//PF01920//PF13176//PF04049//PF00515//PF13414//PF13174//PF04670//PF00503//PF01926//PF17082//PF06009	Tetratricopeptide repeat//Vitamin-D-receptor interacting Mediator subunit 4//Tetratricopeptide repeat//FAST kinase-like protein, subdomain 1//Synaptonemal complex central element protein 3//Prefoldin subunit//Tetratricopeptide repeat//Anaphase promoting complex subunit 8 / Cdc23//Tetratricopeptide repeat//TPR repeat//Tetratricopeptide repeat//Gtr1/RagA G protein conserved region//G-protein alpha …	GO:0006357//GO:0007131//GO:0006457//GO:0007283//GO:0007186//GO:0007155//GO:0030071//GO:0030474//GO:0007130//GO:0007165	regulation of transcription from RNA polymerase II promoter//reciprocal meiotic recombination//protein folding//spermatogenesis//G-protein coupled receptor signaling pathway//cell adhesion//regulation of mitotic metaphase/anaphase transition//spindle pole body duplication//synaptonemal complex assembly//signal transduction	GO:0005525//GO:0019001//GO:0005200//GO:0003924//GO:0051082//GO:0005515//GO:0031683//GO:0004871//GO:0004672//GO:0001104	GTP binding//guanyl nucleotide binding//structural constituent of cytoskeleton//GTPase activity//unfolded protein binding//protein binding//G-protein beta/gamma-subunit complex binding//signal transducer activity//protein kinase activity//RNA polymerase II transcription cofactor activity	GO:0005823//GO:0005680//GO:0005856//GO:0016272//GO:0016592	central plaque of spindle pole body//anaphase-promoting complex//cytoskeleton//prefoldin complex//mediator complex	KOG0459	Polypeptide release factor 3
Cluster-28055.77830	5981.17	383.531	3.963	2.6951e-18	2.3513e-15	774	--	--	--	--	--	74831882	AJ871391.1	91	8.78937e-38	Microsporidium sp. BIOB partial 16S rRNA gene and ITS1, clone BIOB	--	--	--	--	--	--	--	--	--	--	--	--	--	--	--	--	--	--
Cluster-28055.73150	1647.76	104.451	3.9796	2.8048e-18	2.4318e-15	5845	762072716	XP_011431800.1	726	2.73494e-81	PREDICTED: pyruvate dehydrogenase E1 component subunit alpha, mitochondrial-like isoform X1 [Crassostrea gigas]	337263103	JN039403.1	112	1.46123e-48	Encephalitozoon hellem pyruvate dehydrogenase E1 component subunit alpha (94575304) gene, partial cds	K00161	PDHA, pdhA	pyruvate dehydrogenase E1 component alpha subunit	http://www.genome.jp/dbget-bin/www_bget?ko:K00161	Q10489	674	2.08344e-75	Pyruvate dehydrogenase E1 component subunit alpha, mitochondrial OS=Schizosaccharomyces pombe (strain 972 / ATCC 24843) GN=pda1 PE=1 SV=1	PF00335//PF02775//PF13326//PF13292//PF00676//PF03623//PF01650	Tetraspanin family//Thiamine pyrophosphate enzyme, C-terminal TPP binding domain//Photosystem II Pbs27//1-deoxy-D-xylulose-5-phosphate synthase//Dehydrogenase E1 component//Focal adhesion targeting region//Peptidase C13 family	GO:0010207//GO:0007172//GO:0006508//GO:0008152//GO:0006694//GO:0006468//GO:0007165//GO:0016114	photosystem II assembly//signal complex assembly//proteolysis//metabolic process//steroid biosynthetic process//protein phosphorylation//signal transduction//terpenoid biosynthetic process	GO:0003824//GO:0008661//GO:0016624//GO:0030976//GO:0008233//GO:0004871//GO:0004713	catalytic activity//1-deoxy-D-xylulose-5-phosphate synthase activity//oxidoreductase activity, acting on the aldehyde or oxo group of donors, disulfide as acceptor//thiamine pyrophosphate binding//peptidase activity//signal transducer activity//protein tyrosine kinase activity	GO:0016021//GO:0005925	integral component of membrane//focal adhesion	KOG0225	Pyruvate dehydrogenase E1, alpha subunit
Cluster-28055.78017	5587.41	383.074	3.8665	2.907e-18	2.5047e-15	3417	389615837	BAM20822.1	239	7.26152e-19	unknown protein, partial [Papilio polytes]	--	--	--	--	--	--	--	--	--	Q8SV25	910	6.89374e-110	Uncharacterized membrane protein ECU07_0530 OS=Encephalitozoon cuniculi (strain GB-M1) GN=ECU07_0530 PE=1 SV=2	PF12328//PF02854//PF09090	Rpp20 subunit of nuclear RNase MRP and P//MIF4G domain//MIF4G like	GO:0008033//GO:0016070//GO:0051252	tRNA processing//RNA metabolic process//regulation of RNA metabolic process	GO:0003723//GO:0004526//GO:0005515	RNA binding//ribonuclease P activity//protein binding	GO:0005634//GO:0030677	nucleus//ribonuclease P complex	--	--
Cluster-28055.80325	794.01	44.6435	4.1526	3.0098e-18	2.5773e-15	264	--	--	--	--	--	--	--	--	--	--	--	--	--	--	--	--	--	--	--	--	--	--	--	--	--	--	--	--
Cluster-28055.78089	1209.46	73.7623	4.0353	3.0768e-18	2.6185e-15	3081	339237553	XP_003380331.1	302	2.09909e-25	putative RNA recognition motif protein [Trichinella spiralis]>gi|316976854|gb|EFV60053.1| putative RNA recognition motif protein [Trichinella spiralis]	--	--	--	--	--	K14787	MRD1, RBM19	multiple RNA-binding domain-containing protein 1	http://www.genome.jp/dbget-bin/www_bget?ko:K14787	Q4WJT7	273	5.0374e-23	Multiple RNA-binding domain-containing protein 1 OS=Neosartorya fumigata (strain ATCC MYA-4609 / Af293 / CBS 101355 / FGSC A1100) GN=mrd1 PE=3 SV=1	PF02685//PF00076//PF16367//PF06369//PF00916	Glucokinase//RNA recognition motif. (a.k.a. RRM, RBD, or RNP domain)//RNA recognition motif//Sea anemone cytotoxic protein//Sulfate permease family	GO:0006096//GO:0052331//GO:0008272//GO:0005982//GO:0005985//GO:0006094//GO:0006812//GO:0051156//GO:0046931//GO:0019872//GO:0006012//GO:0006810	glycolytic process//hemolysis in other organism involved in symbiotic interaction//sulfate transport//starch metabolic process//sucrose metabolic process//gluconeogenesis//cation transport//glucose 6-phosphate metabolic process//pore complex assembly//streptomycin biosynthetic process//galactose metabolic process//transport	GO:0003676//GO:0004340//GO:0005524//GO:0015116//GO:0015267	nucleic acid binding//glucokinase activity//ATP binding//sulfate transmembrane transporter activity//channel activity	GO:0046930//GO:0016021	pore complex//integral component of membrane	KOG0236	Sulfate/bicarbonate/oxalate exchanger SAT-1 and related transporters (SLC26 family)
Cluster-28055.65379	1626.7	103.521	3.9739	3.1234e-18	2.6259e-15	4191	317574759	NP_001187801.1	296	1.79082e-27	transcription elongation factor spt4 [Ictalurus punctatus]>gi|308324005|gb|ADO29138.1| transcription elongation factor spt4 [Ictalurus punctatus]	--	--	--	--	--	K15171	SUPT4H1, SPT4	transcription elongation factor SPT4	http://www.genome.jp/dbget-bin/www_bget?ko:K15171	Q6DGQ0	295	9.28115e-29	Transcription elongation factor SPT4 OS=Danio rerio GN=supt4h1 PE=3 SV=1	PF03396//PF01412//PF08613	Poxvirus DNA-directed RNA polymerase, 35 kD subunit//Putative GTPase activating protein for Arf//Cyclin	GO:0044238//GO:0034645//GO:0000079//GO:0006351//GO:0010467//GO:0006144//GO:0006206//GO:0019083	primary metabolic process//cellular macromolecule biosynthetic process//regulation of cyclin-dependent protein serine/threonine kinase activity//transcription, DNA-templated//gene expression//purine nucleobase metabolic process//pyrimidine nucleobase metabolic process//viral transcription	GO:0019901//GO:0003677//GO:0005096//GO:0003899	protein kinase binding//DNA binding//GTPase activator activity//DNA-directed RNA polymerase activity	GO:0005730	nucleolus	KOG0706	Predicted GTPase-activating protein
Cluster-28055.80974	6431.32	444.513	3.8548	3.1169e-18	2.6259e-15	1427	--	--	--	--	--	--	--	--	--	--	--	--	--	--	--	--	--	--	--	--	--	--	--	--	--	--	--	--
Cluster-28055.67620	922.867	53.6106	4.1055	3.1636e-18	2.6437e-15	4308	20129483	NP_609597.1	307	2.35996e-25	CG9934, isoform A [Drosophila melanogaster]>gi|281364939|ref|NP_001162967.1| CG9934, isoform B [Drosophila melanogaster]>gi|7297996|gb|AAF53238.1| CG9934, isoform A [Drosophila melanogaster]>gi|20151593|gb|AAM11156.1| LD24832p [Drosophila melanogaster]>gi|272407025|gb|ACZ94253.1| CG9934, isoform B [Drosophila melanogaster]	--	--	--	--	--	--	--	--	--	P54860	271	1.64249e-22	E4 ubiquitin-protein ligase UFD2 OS=Saccharomyces cerevisiae (strain ATCC 204508 / S288c) GN=UFD2 PE=1 SV=3	PF02201//PF04564//PF02816//PF10408//PF06810	SWIB/MDM2 domain//U-box domain//Alpha-kinase family//Ubiquitin elongating factor core//Phage minor structural protein GP20	GO:0006468//GO:0009069//GO:0016567//GO:0006511//GO:0016310	protein phosphorylation//serine family amino acid metabolic process//protein ubiquitination//ubiquitin-dependent protein catabolic process//phosphorylation	GO:0004842//GO:0005515//GO:0034450//GO:0004674//GO:0005524//GO:0005198	ubiquitin-protein transferase activity//protein binding//ubiquitin-ubiquitin ligase activity//protein serine/threonine kinase activity//ATP binding//structural molecule activity	GO:0000151	ubiquitin ligase complex	KOG2042	Ubiquitin fusion degradation protein-2
Cluster-28055.53098	878.135	50.8088	4.1113	3.2563e-18	2.7049e-15	3896	857972197	CEP01234.1	391	2.28095e-36	hypothetical protein PBRA_001840 [Plasmodiophora brassicae]	--	--	--	--	--	K05681	ABCG2	ATP-binding cassette, subfamily G (WHITE), member 2	http://www.genome.jp/dbget-bin/www_bget?ko:K05681	P96719	441	1.21346e-46	Uncharacterized protein YwqG OS=Bacillus subtilis (strain 168) GN=ywqG PE=1 SV=1	PF03193//PF13304//PF00005	Protein of unknown function, DUF258//AAA domain, putative AbiEii toxin, Type IV TA system//ABC transporter	--	--	GO:0003924//GO:0005525//GO:0016887//GO:0005524	GTPase activity//GTP binding//ATPase activity//ATP binding	--	--	KOG0061	Transporter, ABC superfamily (Breast cancer resistance protein)
Cluster-28055.82591	2265.66	147.038	3.9457	3.2794e-18	2.7079e-15	1334	591311094	XP_007082085.1	128	5.47196e-06	PREDICTED: dnaJ homolog subfamily C member 24 isoform X3 [Panthera tigris altaica]	--	--	--	--	--	--	--	--	--	--	--	--	--	PF06682//PF01563	SOCE-associated regulatory factor of calcium homoeostasis//Alphavirus E3 glycoprotein	GO:2001256	regulation of store-operated calcium entry	GO:0004252	serine-type endopeptidase activity	GO:0055036//GO:0019028//GO:0030176	virion membrane//viral capsid//integral component of endoplasmic reticulum membrane	--	--
Cluster-28055.80490	1739.5	111.621	3.962	3.3743e-18	2.7697e-15	2698	675859884	XP_009015502.1	406	4.34339e-42	hypothetical protein HELRODRAFT_64872 [Helobdella robusta]>gi|555702901|gb|ESO06134.1| hypothetical protein HELRODRAFT_64872 [Helobdella robusta]	--	--	--	--	--	K10873	RAD52	DNA repair and recombination protein RAD52	http://www.genome.jp/dbget-bin/www_bget?ko:K10873	Q756F4	495	8.69049e-53	DNA repair and recombination protein RAD52 OS=Ashbya gossypii (strain ATCC 10895 / CBS 109.51 / FGSC 9923 / NRRL Y-1056) GN=RAD52 PE=3 SV=1	PF00254//PF04098//PF04178	FKBP-type peptidyl-prolyl cis-trans isomerase//Rad52/22 family double-strand break repair protein//Got1/Sft2-like family	GO:0006310//GO:0006281//GO:0006457//GO:0016192	DNA recombination//DNA repair//protein folding//vesicle-mediated transport	--	--	--	--	KOG4141	DNA repair and recombination protein RAD52/RAD22
Cluster-28055.71308	1147.53	70.3019	4.0288	3.427e-18	2.7964e-15	3368	291239801	XP_002739812.1	934	4.92872e-113	PREDICTED: 26S proteasome non-ATPase regulatory subunit 14-like [Saccoglossus kowalevskii]	514750306	XM_004962016.1	89	5.11626e-36	PREDICTED: Setaria italica 26S proteasome non-ATPase regulatory subunit 14 homolog (LOC101770516), transcript variant X2, mRNA	K03030	PSMD14, RPN11, POH1	26S proteasome regulatory subunit N11	http://www.genome.jp/dbget-bin/www_bget?ko:K03030	Q8SQY3	1379	3.43584e-180	26S proteasome regulatory subunit RPN11 OS=Encephalitozoon cuniculi (strain GB-M1) GN=RPN11 PE=1 SV=1	PF01398//PF02184//PF03311//PF05371	JAB1/Mov34/MPN/PAD-1 ubiquitin protease//HAT (Half-A-TPR) repeat//Cornichon protein//Phage major coat protein, Gp8	GO:0035556//GO:0006396	intracellular signal transduction//RNA processing	GO:0005515	protein binding	GO:0005622//GO:0016020//GO:0019028	intracellular//membrane//viral capsid	KOG1555	26S proteasome regulatory complex, subunit RPN11
Cluster-28055.74947	1291.45	80.3243	4.007	3.4692e-18	2.8135e-15	1063	675887442	XP_009029223.1	1193	1.05028e-159	hypothetical protein HELRODRAFT_154313 [Helobdella robusta]>gi|555689711|gb|ESN92943.1| hypothetical protein HELRODRAFT_154313 [Helobdella robusta]	--	--	--	--	--	K10808	RRM2	ribonucleoside-diphosphate reductase subunit M2	http://www.genome.jp/dbget-bin/www_bget?ko:K10808	Q8SRR2	1398	0	Ribonucleoside-diphosphate reductase small chain OS=Encephalitozoon cuniculi (strain GB-M1) GN=ECU06_0730 PE=3 SV=1	PF00268	Ribonucleotide reductase, small chain	GO:0009186//GO:0055114	deoxyribonucleoside diphosphate metabolic process//oxidation-reduction process	--	--	--	--	KOG1567	Ribonucleotide reductase, beta subunit
Cluster-28055.80616	1671.67	106.386	3.9739	3.5087e-18	2.8135e-15	4060	7638159	AAF65407.1	1242	6.58845e-150	AMP deaminase [Dictyostelium discoideum]	449328557	KC513604.1	297	1.45996e-151	Encephalitozoon cuniculi clone supercont1.1 genomic sequence	K01490	AMPD	AMP deaminase	http://www.genome.jp/dbget-bin/www_bget?ko:K01490	O80452	1281	9.13223e-156	AMP deaminase OS=Arabidopsis thaliana GN=AMPD PE=1 SV=2	PF03266//PF00005//PF00004//PF13304//PF00437//PF05631//PF00962//PF00664//PF01926	NTPase//ABC transporter//ATPase family associated with various cellular activities (AAA)//AAA domain, putative AbiEii toxin, Type IV TA system//Type II/IV secretion system protein//Sugar-tranasporters, 12 TM//Adenosine/AMP deaminase//ABC transporter transmembrane region//50S ribosome-binding GTPase	GO:0055085//GO:0015689//GO:0006810	transmembrane transport//molybdate ion transport//transport	GO:0016887//GO:0005525//GO:0015098//GO:0098519//GO:0019239//GO:0042626//GO:0005524	ATPase activity//GTP binding//molybdate ion transmembrane transporter activity//nucleotide phosphatase activity, acting on free nucleotides//deaminase activity//ATPase activity, coupled to transmembrane movement of substances//ATP binding	GO:0016021	integral component of membrane	KOG0057	Mitochondrial Fe/S cluster exporter, ABC superfamily
Cluster-28055.85677	1226.54	75.2989	4.0258	3.5046e-18	2.8135e-15	2486	671405119	CDQ01768.1	172	1.37364e-10	Protein Bm6530 [Brugia malayi]	--	--	--	--	--	--	--	--	--	Q99JX3	155	2.39886e-09	Golgi reassembly-stacking protein 2 OS=Mus musculus GN=Gorasp2 PE=1 SV=3	PF13180//PF00595	PDZ domain//PDZ domain (Also known as DHR or GLGF)	--	--	GO:0005515	protein binding	--	--	KOG3834	Golgi reassembly stacking protein GRASP65, contains PDZ domain
Cluster-28055.79483	8364.4	582.877	3.843	3.5772e-18	2.8356e-15	13018	71028422	XP_763854.1	1295	1.71285e-152	acetyl-coenzyme A synthetase [Theileria parva strain Muguga]>gi|68350808|gb|EAN31571.1| acetyl-coenzyme A synthetase, putative [Theileria parva]	--	--	--	--	--	K01895	ACSS, acs	acetyl-CoA synthetase	http://www.genome.jp/dbget-bin/www_bget?ko:K01895	A8PDE3	1361	7.87027e-163	Acetyl-coenzyme A synthetase OS=Coprinopsis cinerea (strain Okayama-7 / 130 / ATCC MYA-4618 / FGSC 9003) GN=ACS-1 PE=3 SV=1	PF05529//PF01119//PF01210//PF14630//PF01193//PF07479//PF00692//PF04433//PF08320//PF00501//PF03332//PF00227//PF00162//PF04042	B-cell receptor-associated protein 31-like//DNA mismatch repair protein, C-terminal domain//NAD-dependent glycerol-3-phosphate dehydrogenase N-terminus//Origin recognition complex (ORC) subunit 5 C-terminus//RNA polymerase Rpb3/Rpb11 dimerisation domain//NAD-dependent glycerol-3-phosphate dehydrogenase C-terminus//dUTPase//SWIRM domain//PIG-X / PBN1//AMP-binding enzyme//Eukaryotic phosphomannomut…	GO:0006094//GO:0046486//GO:0006506//GO:0006096//GO:0006260//GO:0006000//GO:0016310//GO:0051603//GO:0009298//GO:0006298//GO:0046168//GO:0006886//GO:0055114//GO:0006072//GO:0006351//GO:0015976//GO:0046080//GO:0008152//GO:0006013//GO:0005975	gluconeogenesis//glycerolipid metabolic process//GPI anchor biosynthetic process//glycolytic process//DNA replication//fructose metabolic process//phosphorylation//proteolysis involved in cellular protein catabolic process//GDP-mannose biosynthetic process//mismatch repair//glycerol-3-phosphate catabolic process//intracellular protein transport//oxidation-reduction process//glycerol-3-phosphate m…	GO:0005524//GO:0005515//GO:0004367//GO:0016616//GO:0004615//GO:0003677//GO:0016787//GO:0051287//GO:0003887//GO:0046983//GO:0003824//GO:0030983//GO:0004618//GO:0004298	ATP binding//protein binding//glycerol-3-phosphate dehydrogenase [NAD+] activity//oxidoreductase activity, acting on the CH-OH group of donors, NAD or NADP as acceptor//phosphomannomutase activity//DNA binding//hydrolase activity//NAD binding//DNA-directed DNA polymerase activity//protein dimerization activity//catalytic activity//mismatched DNA binding//phosphoglycerate kinase activity//threonin…	GO:0005783//GO:0005789//GO:0042575//GO:0005737//GO:0005839//GO:0000808//GO:0016021//GO:0009331//GO:0005634	endoplasmic reticulum//endoplasmic reticulum membrane//DNA polymerase complex//cytoplasm//proteasome core complex//origin recognition complex//integral component of membrane//glycerol-3-phosphate dehydrogenase complex//nucleus	KOG1175	Acyl-CoA synthetase
Cluster-28055.79842	14459.7	1009.35	3.8405	3.5604e-18	2.8356e-15	2530	762092830	XP_011428853.1	343	3.92781e-31	PREDICTED: putative tRNA pseudouridine synthase Pus10 [Crassostrea gigas]>gi|762092832|ref|XP_011428855.1| PREDICTED: putative tRNA pseudouridine synthase Pus10 [Crassostrea gigas]	--	--	--	--	--	K07583	PUS10	tRNA pseudouridine synthase 10	http://www.genome.jp/dbget-bin/www_bget?ko:K07583	Q3MIT2	311	1.80222e-28	Putative tRNA pseudouridine synthase Pus10 OS=Homo sapiens GN=PUS10 PE=1 SV=1	PF04277//PF00957//PF05434//PF13965//PF00335//PF10717	Oxaloacetate decarboxylase, gamma chain//Synaptobrevin//TMEM9//dsRNA-gated channel SID-1//Tetraspanin family//Occlusion-derived virus envelope protein ODV-E18	GO:0033227//GO:0006525//GO:0015931//GO:0006090//GO:0006814//GO:0071436//GO:0016192//GO:0006560	dsRNA transport//arginine metabolic process//nucleobase-containing compound transport//pyruvate metabolic process//sodium ion transport//sodium ion export//vesicle-mediated transport//proline metabolic process	GO:0015081//GO:0008948//GO:0051033	sodium ion transmembrane transporter activity//oxaloacetate decarboxylase activity//RNA transmembrane transporter activity	GO:0019031//GO:0016021//GO:0016020	viral envelope//integral component of membrane//membrane	KOG2364	Predicted pseudouridylate synthase
Cluster-28055.74787	1125.34	68.6222	4.0355	3.7443e-18	2.9345e-15	2896	470269755	XP_004362568.1	1006	1.38831e-120	cysteinyl-tRNA synthetase [Dictyostelium fasciculatum]>gi|328876354|gb|EGG24717.1| cysteinyl-tRNA synthetase [Dictyostelium fasciculatum]	693673959	NC_024903.1	303	4.79368e-155	Encephalitozoon romaleae SJ-2008 chromosome VIII, complete sequence >gnl|BL_ORD_ID|13287065 Encephalitozoon romaleae SJ-2008 chromosome VIII, complete sequence	K01883	CARS, cysS	cysteinyl-tRNA synthetase	http://www.genome.jp/dbget-bin/www_bget?ko:K01883	Q8SRE0	1941	0	Cysteine--tRNA ligase OS=Encephalitozoon cuniculi (strain GB-M1) GN=ECU08_0490 PE=1 SV=1	PF09334//PF00133//PF00749	tRNA synthetases class I (M)//tRNA synthetases class I (I, L, M and V)//tRNA synthetases class I (E and Q), catalytic domain	GO:0006418//GO:0043039	tRNA aminoacylation for protein translation//tRNA aminoacylation	GO:0005524//GO:0016876//GO:0000166//GO:0004812	ATP binding//ligase activity, forming aminoacyl-tRNA and related compounds//nucleotide binding//aminoacyl-tRNA ligase activity	--	--	KOG2007	Cysteinyl-tRNA synthetase
Cluster-28055.76567	1096.67	66.7633	4.0379	3.7292e-18	2.9345e-15	1717	340383794	XP_003390401.1	1339	2.77133e-178	PREDICTED: 26S protease regulatory subunit 10B-like [Amphimedon queenslandica]	119467977	XM_001257794.1	100	1.98309e-42	Neosartorya fischeri NRRL 181 proteasome regulatory particle subunit Rpt4, putative (NFIA_052430) partial mRNA	K03064	PSMC6, RPT4	26S proteasome regulatory subunit T4	http://www.genome.jp/dbget-bin/www_bget?ko:K03064	P62335	1307	5.14952e-175	26S protease regulatory subunit 10B OS=Spermophilus tridecemlineatus GN=PSMC6 PE=2 SV=1	PF00910//PF02367//PF07728//PF00004//PF01637//PF00749//PF07724//PF01695//PF00158//PF05496//PF06068//PF02562//PF07726//PF06414	RNA helicase//Threonylcarbamoyl adenosine biosynthesis protein TsaE//AAA domain (dynein-related subfamily)//ATPase family associated with various cellular activities (AAA)//Archaeal ATPase//tRNA synthetases class I (E and Q), catalytic domain//AAA domain (Cdc48 subfamily)//IstB-like ATP binding protein//Sigma-54 interaction domain//Holliday junction DNA helicase ruvB N-terminus//TIP49 C-terminus/…	GO:0043039//GO:0006355//GO:0006310//GO:0002949//GO:0006281	tRNA aminoacylation//regulation of transcription, DNA-templated//DNA recombination//tRNA threonylcarbamoyladenosine modification//DNA repair	GO:0016301//GO:0009378//GO:0003724//GO:0016887//GO:0005524//GO:0008134//GO:0016876//GO:0003723//GO:0003678	kinase activity//four-way junction helicase activity//RNA helicase activity//ATPase activity//ATP binding//transcription factor binding//ligase activity, forming aminoacyl-tRNA and related compounds//RNA binding//DNA helicase activity	GO:0009379//GO:0005657//GO:0005667	Holliday junction helicase complex//replication fork//transcription factor complex	KOG0651	26S proteasome regulatory complex, ATPase RPT4
Cluster-28055.79383	7043.77	488.309	3.8505	3.8174e-18	2.975e-15	1263	857973865	CEP00042.1	144	3.98901e-07	hypothetical protein PBRA_007776 [Plasmodiophora brassicae]	--	--	--	--	--	--	--	--	--	Q8SU65	671	1.49951e-83	Polysaccharide deacetylase domain-containing protein ECU11_0510 OS=Encephalitozoon cuniculi (strain GB-M1) GN=ECU11_0510 PE=1 SV=1	PF01522//PF07961	Polysaccharide deacetylase//MBA1-like protein	GO:0005975//GO:0006807//GO:0032979	carbohydrate metabolic process//nitrogen compound metabolic process//protein insertion into mitochondrial membrane from inner side	GO:0016810	hydrolase activity, acting on carbon-nitrogen (but not peptide) bonds	GO:0005743	mitochondrial inner membrane	--	--
Cluster-28055.80886	4059.98	278.829	3.864	3.8489e-18	2.9828e-15	2937	262303375	ACY44280.1	1307	1.94444e-163	translational elongation factor-2 [Armillifer armillatus]	449328557	KC513604.1	804	0	Encephalitozoon cuniculi clone supercont1.1 genomic sequence	K03234	EEF2	elongation factor 2	http://www.genome.jp/dbget-bin/www_bget?ko:K03234	Q8SQT7	2746	0	Elongation factor 2 OS=Encephalitozoon cuniculi (strain GB-M1) GN=EFT1 PE=1 SV=1	PF01926//PF03526//PF03144//PF00400//PF09398	50S ribosome-binding GTPase//Colicin E1 (microcin) immunity protein//Elongation factor Tu domain 2//WD domain, G-beta repeat//FOP N terminal dimerisation domain	GO:0030153//GO:0034453//GO:0006955	bacteriocin immunity//microtubule anchoring//immune response	GO:0005515//GO:0005525//GO:0015643	protein binding//GTP binding//toxic substance binding	GO:0005815//GO:0019814	microtubule organizing center//immunoglobulin complex	KOG0469	Elongation factor 2
Cluster-28055.79616	4839.75	331.513	3.8678	3.9754e-18	3.0637e-15	7156	602646157	XP_007429512.1	984	1.93911e-116	PREDICTED: glyceraldehyde 3-phosphate dehydrogenase 2-like [Python bivittatus]	401826984	XM_003887536.1	226	7.59713e-112	Encephalitozoon hellem ATCC 50504 glyceraldehyde-3-phosphate dehydrogenase (EHEL_070770), partial mRNA	K10705	GAPDHS	glyceraldehyde-3-phosphate dehydrogenase, spermatogenic	http://www.genome.jp/dbget-bin/www_bget?ko:K10705	Q5MJ86	939	9.04412e-112	Glyceraldehyde-3-phosphate dehydrogenase 2 OS=Danio rerio GN=gapdh-2 PE=2 SV=1	PF15458//PF00044//PF02800//PF07714//PF02070//PF05531//PF00992//PF02826//PF00657//PF08121//PF01113//PF00069//PF00628//PF00130	Nineteen complex-related protein 2//Glyceraldehyde 3-phosphate dehydrogenase, NAD binding domain//Glyceraldehyde 3-phosphate dehydrogenase, C-terminal domain//Protein tyrosine kinase//Neuromedin U//Nucleopolyhedrovirus P10 protein//Troponin//D-isomer specific 2-hydroxyacid dehydrogenase, NAD binding domain//GDSL-like Lipase/Acylhydrolase//Waglerin family//Dihydrodipicolinate reductase, N-terminus…	GO:0006468//GO:0000390//GO:0009089//GO:0007268//GO:0055114//GO:0035556//GO:0006940//GO:0009085//GO:0007165	protein phosphorylation//spliceosomal complex disassembly//lysine biosynthetic process via diaminopimelate//synaptic transmission//oxidation-reduction process//intracellular signal transduction//regulation of smooth muscle contraction//lysine biosynthetic process//signal transduction	GO:0030550//GO:0016788//GO:0008839//GO:0016620//GO:0005515//GO:0051287//GO:0004672//GO:0005524	acetylcholine receptor inhibitor activity//hydrolase activity, acting on ester bonds//4-hydroxy-tetrahydrodipicolinate reductase//oxidoreductase activity, acting on the aldehyde or oxo group of donors, NAD or NADP as acceptor//protein binding//NAD binding//protein kinase activity//ATP binding	GO:0019028//GO:0005576//GO:0005861//GO:0071008	viral capsid//extracellular region//troponin complex//U2-type post-mRNA release spliceosomal complex	KOG0657	Glyceraldehyde 3-phosphate dehydrogenase
Cluster-28055.77641	3566.28	241.982	3.8814	4.0987e-18	3.107e-15	6219	675223333	CDR16823.1	522	9.50054e-56	ATP-binding protein, putative [Plasmodium chabaudi chabaudi]	310656743	HQ435325.1	39	5.91961e-08	Triticum aestivum clone BAC 1J9 Tmemb_185A domain-containing protein (1J9.1), EamA domain-containing protein (1J9.2), and Rht-D1b (Rht-D1b) genes, complete cds, complete sequence	K06927	DPH6	diphthine-ammonia ligase	http://www.genome.jp/dbget-bin/www_bget?ko:K06927	Q8SR89	1562	0	Glucose-6-phosphate 1-dehydrogenase OS=Encephalitozoon cuniculi (strain GB-M1) GN=ZWF1 PE=1 SV=1	PF02781//PF09445//PF00479//PF08241//PF03602//PF01209//PF02384//PF05175	Glucose-6-phosphate dehydrogenase, C-terminal domain//RNA cap guanine-N2 methyltransferase//Glucose-6-phosphate dehydrogenase, NAD binding domain//Methyltransferase domain//Conserved hypothetical protein 95//ubiE/COQ5 methyltransferase family//N-6 DNA Methylase//Methyltransferase small domain	GO:0055114//GO:0006098//GO:0006749//GO:0006306//GO:0006006//GO:0008152//GO:0009452//GO:0001510//GO:0031167	oxidation-reduction process//pentose-phosphate shunt//glutathione metabolic process//DNA methylation//glucose metabolic process//metabolic process//7-methylguanosine RNA capping//RNA methylation//rRNA methylation	GO:0003677//GO:0008170//GO:0008168//GO:0050661//GO:0004345	DNA binding//N-methyltransferase activity//methyltransferase activity//NADP binding//glucose-6-phosphate dehydrogenase activity	--	--	KOG0563	Glucose-6-phosphate 1-dehydrogenase
Cluster-28055.80193	3631.55	248.272	3.8706	4.0786e-18	3.107e-15	9911	391341081	XP_003744860.1	1486	0	PREDICTED: 26S protease regulatory subunit 7-like isoform 1 [Metaseiulus occidentalis]	392998039	CP002715.1	519	0	Encephalitozoon hellem ATCC 50504 chromosome III, complete sequence	K03061	PSMC2, RPT1	26S proteasome regulatory subunit T1	http://www.genome.jp/dbget-bin/www_bget?ko:K03061	Q5R8D7	1474	0	26S protease regulatory subunit 7 OS=Pongo abelii GN=PSMC2 PE=2 SV=3	PF01637//PF03266//PF07728//PF13014//PF06068//PF01695//PF00158//PF00632//PF00013//PF00910//PF00447//PF00004//PF02367//PF07726//PF01057//PF07724//PF05496	Archaeal ATPase//NTPase//AAA domain (dynein-related subfamily)//KH domain//TIP49 C-terminus//IstB-like ATP binding protein//Sigma-54 interaction domain//HECT-domain (ubiquitin-transferase)//KH domain//RNA helicase//HSF-type DNA-binding//ATPase family associated with various cellular activities (AAA)//Threonylcarbamoyl adenosine biosynthesis protein TsaE//ATPase family associated with various cell…	GO:0006310//GO:0006355//GO:0019079//GO:0006281//GO:0016567//GO:0002949	DNA recombination//regulation of transcription, DNA-templated//viral genome replication//DNA repair//protein ubiquitination//tRNA threonylcarbamoyladenosine modification	GO:0016887//GO:0003724//GO:0009378//GO:0008134//GO:0003700//GO:0005524//GO:0004842//GO:0098519//GO:0003678//GO:0003723//GO:0043565	ATPase activity//RNA helicase activity//four-way junction helicase activity//transcription factor binding//transcription factor activity, sequence-specific DNA binding//ATP binding//ubiquitin-protein transferase activity//nucleotide phosphatase activity, acting on free nucleotides//DNA helicase activity//RNA binding//sequence-specific DNA binding	GO:0005657//GO:0009379//GO:0005667//GO:0005634	replication fork//Holliday junction helicase complex//transcription factor complex//nucleus	KOG0941	E3 ubiquitin protein ligase
Cluster-28055.81621	849.94	49.0123	4.1161	4.0875e-18	3.107e-15	368	--	--	--	--	--	--	--	--	--	--	--	--	--	--	--	--	--	--	--	--	--	--	--	--	--	--	--	--
Cluster-28055.70926	746.709	43.054	4.1163	4.1408e-18	3.1218e-15	12463	145550892	XP_001461124.1	163	2.30932e-09	hypothetical protein [Paramecium tetraurelia strain d4-2]>gi|124428956|emb|CAK93746.1| unnamed protein product [Paramecium tetraurelia]	303390317	XM_003073344.1	72	5.37886e-26	Encephalitozoon intestinalis ATCC 50506 hypothetical protein partial mRNA	K12834	PHF5A	PHD finger-like domain-containing protein 5A	http://www.genome.jp/dbget-bin/www_bget?ko:K12834	P83871	155	1.17496e-09	PHD finger-like domain-containing protein 5A OS=Rattus norvegicus GN=Phf5a PE=2 SV=1	PF03310//PF11421//PF05929//PF09197	Caulimovirus DNA-binding protein//ATP synthase F1 beta subunit//Phage capsid scaffolding protein (GPO) serine peptidase//Rap1, DNA-binding	GO:0019069//GO:0006754	viral capsid assembly//ATP biosynthetic process	GO:0005524//GO:0003677//GO:0016887	ATP binding//DNA binding//ATPase activity	GO:0000275	mitochondrial proton-transporting ATP synthase complex, catalytic core F(1)	KOG1705	Uncharacterized conserved protein, contains CXXC motifs
Cluster-28055.78413	3236.29	220.112	3.878	4.3201e-18	3.2394e-15	8792	507707277	XP_004646155.1	1141	1.81401e-135	PREDICTED: ruvB-like 1 [Octodon degus]	667786571	XM_007874234.1	43	5.00756e-10	Pneumocystis murina B123 hypothetical protein partial mRNA	K04499	RUVBL1, RVB1, INO80H	RuvB-like protein 1 (pontin 52)	http://www.genome.jp/dbget-bin/www_bget?ko:K04499	Q8STP2	1718	0	RuvB-like protein 1 OS=Encephalitozoon cuniculi (strain GB-M1) GN=RVB1 PE=1 SV=1	PF02367//PF07728//PF00004//PF00620//PF03388//PF05773//PF04188//PF01637//PF00158//PF05496//PF04851//PF02277//PF06068	Threonylcarbamoyl adenosine biosynthesis protein TsaE//AAA domain (dynein-related subfamily)//ATPase family associated with various cellular activities (AAA)//RhoGAP domain//Legume-like lectin family//RWD domain//Mannosyltransferase (PIG-V)//Archaeal ATPase//Sigma-54 interaction domain//Holliday junction DNA helicase ruvB N-terminus//Type III restriction enzyme, res subunit//Phosphoribosyltransfe…	GO:0006506//GO:0006771//GO:0007165//GO:0009236//GO:0006355//GO:0015994//GO:0006310//GO:0002949//GO:0006281	GPI anchor biosynthetic process//riboflavin metabolic process//signal transduction//cobalamin biosynthetic process//regulation of transcription, DNA-templated//chlorophyll metabolic process//DNA recombination//tRNA threonylcarbamoyladenosine modification//DNA repair	GO:0005515//GO:0009378//GO:0016887//GO:0005524//GO:0016787//GO:0008134//GO:0004584//GO:0003677//GO:0008939//GO:0003678	protein binding//four-way junction helicase activity//ATPase activity//ATP binding//hydrolase activity//transcription factor binding//dolichyl-phosphate-mannose-glycolipid alpha-mannosyltransferase activity//DNA binding//nicotinate-nucleotide-dimethylbenzimidazole phosphoribosyltransferase activity//DNA helicase activity	GO:0009379//GO:0005657//GO:0000136//GO:0005667//GO:0016020	Holliday junction helicase complex//replication fork//alpha-1,6-mannosyltransferase complex//transcription factor complex//membrane	KOG1942	DNA helicase, TBP-interacting protein
Cluster-28055.82849	952.706	57.1485	4.0592	4.3903e-18	3.2743e-15	3471	768438380	XP_011560769.1	702	2.33244e-76	PREDICTED: dynamin-1-like protein isoform X3 [Plutella xylostella]	--	--	--	--	--	K17065	DNM1L	dynamin 1-like protein	http://www.genome.jp/dbget-bin/www_bget?ko:K17065	Q94464	677	3.44383e-73	Dynamin-A OS=Dictyostelium discoideum GN=dymA PE=1 SV=2	PF01926//PF10473//PF06009//PF07926//PF01031//PF06005//PF00997//PF16045//PF04977//PF02212//PF07716//PF11365//PF06156//PF17078//PF05557//PF04111//PF13851//PF16331//PF01166//PF00769//PF00170	50S ribosome-binding GTPase//Leucine-rich repeats of kinetochore protein Cenp-F/LEK1//Laminin Domain II//TPR/MLP1/MLP2-like protein//Dynamin central region//Protein of unknown function (DUF904)//Kappa casein//LisH//Septum formation initiator//Dynamin GTPase effector domain//Basic region leucine zipper//Protein of unknown function (DUF3166)//Protein of unknown function (DUF972)//SWI5-dependent HO …	GO:0010506//GO:0048870//GO:0006260//GO:0007094//GO:0070206//GO:0007155//GO:0006606//GO:0007049//GO:0006914//GO:0000917//GO:0043093//GO:0006355//GO:0048309//GO:0051028	regulation of autophagy//cell motility//DNA replication//mitotic spindle assembly checkpoint//protein trimerization//cell adhesion//protein import into nucleus//cell cycle//autophagy//barrier septum assembly//FtsZ-dependent cytokinesis//regulation of transcription, DNA-templated//endoplasmic reticulum inheritance//mRNA transport	GO:0005525//GO:0042803//GO:0043565//GO:0003924//GO:0005515//GO:0008092//GO:0045502//GO:0008134//GO:0003700	GTP binding//protein homodimerization activity//sequence-specific DNA binding//GTPase activity//protein binding//cytoskeletal protein binding//dynein binding//transcription factor binding//transcription factor activity, sequence-specific DNA binding	GO:0005737//GO:0019898//GO:0030286//GO:0005576//GO:0031514//GO:0005615//GO:0005667	cytoplasm//extrinsic component of membrane//dynein complex//extracellular region//motile cilium//extracellular space//transcription factor complex	KOG0446	Vacuolar sorting protein VPS1, dynamin, and related proteins
Cluster-28055.80188	6986.83	489.43	3.8355	4.5368e-18	3.3655e-15	3283	119620434	EAX00029.1	1042	2.92041e-126	poly(A) polymerase gamma, isoform CRA_a [Homo sapiens]	13560061	AL590442.1	471	0	chromosome II of strain GB-M1 of Encephalitozoon cuniculi (Microspora)	K14376	PAP	poly(A) polymerase	http://www.genome.jp/dbget-bin/www_bget?ko:K14376	Q10295	1028	9.22975e-125	Poly(A) polymerase pla1 OS=Schizosaccharomyces pombe (strain 972 / ATCC 24843) GN=pla1 PE=1 SV=1	PF04928//PF01909//PF14560//PF04926//PF04145//PF00240//PF00125//PF04719	Poly(A) polymerase central domain//Nucleotidyltransferase domain//Ubiquitin-like domain//Poly(A) polymerase predicted RNA binding domain//Ctr copper transporter family//Ubiquitin family//Core histone H2A/H2B/H3/H4//hTAFII28-like protein conserved region	GO:0043631//GO:0006825//GO:0035434//GO:0006367	RNA polyadenylation//copper ion transport//copper ion transmembrane transport//transcription initiation from RNA polymerase II promoter	GO:0003677//GO:0005515//GO:0005375//GO:0016779//GO:0003723//GO:0004652	DNA binding//protein binding//copper ion transmembrane transporter activity//nucleotidyltransferase activity//RNA binding//polynucleotide adenylyltransferase activity	GO:0016021//GO:0005634	integral component of membrane//nucleus	KOG2245	Poly(A) polymerase and related nucleotidyltransferases
Cluster-28055.65448	1026.5	62.2328	4.0439	4.6278e-18	3.4148e-15	2845	612005877	XP_007487210.1	1548	0	PREDICTED: DNA replication licensing factor MCM4 isoform X1 [Monodelphis domestica]>gi|612005879|ref|XP_007487211.1| PREDICTED: DNA replication licensing factor MCM4 isoform X2 [Monodelphis domestica]>gi|612005881|ref|XP_007487212.1| PREDICTED: DNA replication licensing factor MCM4 isoform X3 [Monodelphis domestica]	303301501	CP001943.1	473	0	Encephalitozoon intestinalis ATCC 50506 chromosome II, complete sequence	K02212	MCM4, CDC54	DNA replication licensing factor MCM4	http://www.genome.jp/dbget-bin/www_bget?ko:K02212	P49717	1505	0	DNA replication licensing factor MCM4 OS=Mus musculus GN=Mcm4 PE=1 SV=1	PF07726//PF00493//PF07728//PF06703//PF00158	ATPase family associated with various cellular activities (AAA)//MCM2/3/5 family//AAA domain (dynein-related subfamily)//Microsomal signal peptidase 25 kDa subunit (SPC25)//Sigma-54 interaction domain	GO:0006260//GO:0006465//GO:0006355	DNA replication//signal peptide processing//regulation of transcription, DNA-templated	GO:0008134//GO:0005524//GO:0008233//GO:0016887//GO:0003677	transcription factor binding//ATP binding//peptidase activity//ATPase activity//DNA binding	GO:0005667//GO:0016021//GO:0005787	transcription factor complex//integral component of membrane//signal peptidase complex	KOG0478	DNA replication licensing factor, MCM4 component
Cluster-28055.79154	823.62	47.958	4.1021	4.6607e-18	3.4208e-15	919	828207292	XP_012557235.1	294	7.68682e-27	PREDICTED: uncharacterized protein LOC100208319 [Hydra vulgaris]	--	--	--	--	--	--	--	--	--	F1R8Z9	271	1.78557e-25	Forkhead box protein J1-B OS=Danio rerio GN=foxj1b PE=2 SV=1	PF00250	Forkhead domain	GO:0006355	regulation of transcription, DNA-templated	GO:0003700//GO:0043565	transcription factor activity, sequence-specific DNA binding//sequence-specific DNA binding	GO:0005667	transcription factor complex	KOG2294	Transcription factor of the Forkhead/HNF3 family
Cluster-28055.80870	5244.9	367.565	3.8348	4.9378e-18	3.6051e-15	2635	--	--	--	--	--	--	--	--	--	--	--	--	--	--	Q8SRE2	404	8.17951e-44	Histone H2B OS=Encephalitozoon cuniculi (strain GB-M1) GN=HTB1 PE=1 SV=1	PF08702//PF00125	Fibrinogen alpha/beta chain family//Core histone H2A/H2B/H3/H4	GO:0007165//GO:0051258//GO:0030168	signal transduction//protein polymerization//platelet activation	GO:0005102//GO:0003677//GO:0030674	receptor binding//DNA binding//protein binding, bridging	GO:0005577	fibrinogen complex	--	--
Cluster-28055.79064	3277.07	225.383	3.862	4.9992e-18	3.6308e-15	2030	694528078	XP_009493194.1	241	9.19858e-20	60S ribosomal protein L10a [Fonticula alba]>gi|627949792|gb|KCV71616.1| 60S ribosomal protein L10a [Fonticula alba]	--	--	--	--	--	K09208	KLF9S, BTEB	krueppel-like factor 9/13/14/16	http://www.genome.jp/dbget-bin/www_bget?ko:K09208	Q8SRY5	728	1.55414e-89	60S ribosomal protein L1 OS=Encephalitozoon cuniculi (strain GB-M1) GN=RPL1 PE=1 SV=1	PF05236//PF02176//PF00096//PF00473//PF13465	Transcription initiation factor TFIID component TAF4 family//TRAF-type zinc finger//Zinc finger, C2H2 type//Corticotropin-releasing factor family//Zinc-finger double domain	GO:0007165//GO:0006352	signal transduction//DNA-templated transcription, initiation	GO:0005179//GO:0008270//GO:0046872	hormone activity//zinc ion binding//metal ion binding	GO:0005669//GO:0005576	transcription factor TFIID complex//extracellular region	KOG1570	60S ribosomal protein L10A
Cluster-28055.79107	3081.35	210.872	3.8691	5.0323e-18	3.6358e-15	3203	312083220	XP_003143770.1	844	2.42638e-93	coatomer alpha subunit [Loa loa]	685879036	XM_009265678.1	294	5.34593e-150	Encephalitozoon romaleae SJ-2008 WD40 repeat-containing coatomer complex protein mRNA	K05236	COPA	coatomer protein complex, subunit alpha (xenin)	http://www.genome.jp/dbget-bin/www_bget?ko:K05236	Q9AUR8	802	5.89832e-88	Coatomer subunit alpha-1 OS=Oryza sativa subsp. japonica GN=Os03g0711400 PE=2 SV=1	PF04053//PF00400//PF06957	Coatomer WD associated region//WD domain, G-beta repeat//Coatomer (COPI) alpha subunit C-terminus	GO:0006886//GO:0016192	intracellular protein transport//vesicle-mediated transport	GO:0005515//GO:0005198	protein binding//structural molecule activity	GO:0030126//GO:0030117	COPI vesicle coat//membrane coat	KOG0292	Vesicle coat complex COPI, alpha subunit
Cluster-28055.80578	3347.94	228.701	3.8717	5.1864e-18	3.7278e-15	2127	66806769	XP_637107.1	1032	6.65712e-126	hypothetical protein DDB_G0287657 [Dictyostelium discoideum AX4]>gi|74852969|sp|Q54K57.1|TPSA_DICDI RecName: Full=Alpha,alpha-trehalose-phosphate synthase [UDP-forming] A; AltName: Full=Trehalose-6-phosphate synthase A; AltName: Full=UDP-glucose-glucosephosphate glucosyltransferase A>gi|60465553|gb|EAL63637.1| hypothetical protein DDB_G0287657 [Dictyostelium discoideum AX4]	--	--	--	--	--	--	--	--	--	Q8SSL2	1950	0	Alpha,alpha-trehalose-phosphate synthase [UDP-forming] OS=Encephalitozoon cuniculi (strain GB-M1) GN=TPS1 PE=1 SV=1	PF10541//PF00982	Nuclear envelope localisation domain//Glycosyltransferase family 20	GO:0005992	trehalose biosynthetic process	GO:0003824	catalytic activity	GO:0016021	integral component of membrane	KOG1050	Trehalose-6-phosphate synthase component TPS1 and related subunits
Cluster-28055.10537	0	91.7625	#NAME?	5.2973e-18	3.7528e-15	1557	--	--	--	--	--	--	--	--	--	--	--	--	--	--	--	--	--	--	--	--	--	--	--	--	--	--	--	--
Cluster-28055.72373	1693.94	110.018	3.9446	5.2905e-18	3.7528e-15	2852	602644043	XP_007428476.1	872	1.00491e-104	PREDICTED: mannose-1-phosphate guanyltransferase beta [Python bivittatus]	303391370	XM_003073869.1	38	9.69669e-08	Encephalitozoon intestinalis ATCC 50506 hypothetical protein partial mRNA	K00966	GMPP	mannose-1-phosphate guanylyltransferase	http://www.genome.jp/dbget-bin/www_bget?ko:K00966	O74484	873	3.02938e-106	Mannose-1-phosphate guanyltransferase OS=Schizosaccharomyces pombe (strain 972 / ATCC 24843) GN=mpg1 PE=2 SV=1	PF00515//PF07959//PF01128//PF00483//PF02171	Tetratricopeptide repeat//L-fucokinase//2-C-methyl-D-erythritol 4-phosphate cytidylyltransferase//Nucleotidyl transferase//Piwi domain	GO:0008299//GO:0006694//GO:0009058	isoprenoid biosynthetic process//steroid biosynthetic process//biosynthetic process	GO:0016772//GO:0003676//GO:0016779//GO:0050518//GO:0005515	transferase activity, transferring phosphorus-containing groups//nucleic acid binding//nucleotidyltransferase activity//2-C-methyl-D-erythritol 4-phosphate cytidylyltransferase activity//protein binding	--	--	KOG1322	GDP-mannose pyrophosphorylase/mannose-1-phosphate guanylyltransferase
Cluster-28055.81411	1546.07	100.328	3.9458	5.3024e-18	3.7528e-15	456	--	--	--	--	--	--	--	--	--	--	--	--	--	--	--	--	--	--	--	--	--	--	--	--	--	--	--	--
Cluster-28055.83637	1593.62	103.727	3.9414	5.4427e-18	3.8325e-15	7534	395507917	XP_003758264.1	194	3.41756e-13	PREDICTED: calcineurin subunit B type 1 isoform X2 [Sarcophilus harrisii]	--	--	--	--	--	K06268	PPP3R, CNB	serine/threonine-protein phosphatase 2B regulatory subunit	http://www.genome.jp/dbget-bin/www_bget?ko:K06268	P0CM54	189	6.33986e-14	Calcineurin subunit B OS=Cryptococcus neoformans var. neoformans serotype D (strain JEC21 / ATCC MYA-565) GN=CNB1 PE=2 SV=1	PF04142//PF00036//PF13405//PF06423//PF13499//PF09270	Nucleotide-sugar transporter//EF hand//EF-hand domain//GWT1//EF-hand domain pair//Beta-trefoil DNA-binding domain	GO:0008643//GO:0006355//GO:0006506	carbohydrate transport//regulation of transcription, DNA-templated//GPI anchor biosynthetic process	GO:0016746//GO:0000982//GO:0005509//GO:0005351//GO:0000978	transferase activity, transferring acyl groups//transcription factor activity, RNA polymerase II core promoter proximal region sequence-specific binding//calcium ion binding//sugar:proton symporter activity//RNA polymerase II core promoter proximal region sequence-specific DNA binding	GO:0005789//GO:0005634//GO:0016021//GO:0000139	endoplasmic reticulum membrane//nucleus//integral component of membrane//Golgi membrane	KOG2473	RNA polymerase III transcription factor (TF)IIIC subunit
Cluster-28055.84660	2055.55	136.914	3.9082	5.5511e-18	3.8891e-15	3229	478250591	ENN71083.1	554	1.06391e-58	hypothetical protein YQE_12016, partial [Dendroctonus ponderosae]>gi|546672946|gb|ERL84654.1| hypothetical protein D910_02081, partial [Dendroctonus ponderosae]	--	--	--	--	--	K09505	DNAJA4	DnaJ homolog subfamily A member 4	http://www.genome.jp/dbget-bin/www_bget?ko:K09505	Q8SRK0	1613	0	Mitochondrial protein import protein mas5 OS=Encephalitozoon cuniculi (strain GB-M1) GN=MAS5 PE=1 SV=1	PF00684//PF16685//PF00641//PF07361	DnaJ central domain//zinc RING finger of MSL2//Zn-finger in Ran binding protein and others//Cytochrome b562	GO:0006118//GO:0022900	obsolete electron transport//electron transport chain	GO:0005506//GO:0031072//GO:0008270//GO:0061630//GO:0009055//GO:0051082//GO:0020037	iron ion binding//heat shock protein binding//zinc ion binding//ubiquitin protein ligase activity//electron carrier activity//unfolded protein binding//heme binding	GO:0042597	periplasmic space	KOG2834	Nuclear pore complex, rNpl4 component (sc Npl4)
Cluster-28055.75686	255.87	8.65503	4.8857	5.7579e-18	4.0137e-15	884	--	--	--	--	--	--	--	--	--	--	--	--	--	--	--	--	--	--	--	--	--	--	--	--	--	--	--	--
Cluster-28055.67771	676.523	37.3119	4.1804	5.8019e-18	4.0242e-15	2132	--	--	--	--	--	--	--	--	--	--	--	--	--	--	--	--	--	--	--	--	--	--	--	--	--	--	--	--
Cluster-28055.77973	4127.99	287.708	3.8428	5.9812e-18	4.1279e-15	5061	326328009	3Q0Q	541	3.75845e-57	Chain A, Crystal Structure Of The Pumilio-homology Domain From Human Pumilio2 In Complex With P38alpha Nrea>gi|326328011|pdb|3Q0R|A Chain A, Crystal Structure Of The Pumilio-homology Domain From Human Pumilio2 In Complex With P38alpha Nreb>gi|326328013|pdb|3Q0S|A Chain A, Crystal Structure Of The Pumilio-homology Domain From Human Pumilio2 In Complex With Erk2 Nre	--	--	--	--	--	K17943	PUM	pumilio RNA-binding family	http://www.genome.jp/dbget-bin/www_bget?ko:K17943	Q8TB72	548	1.78414e-55	Pumilio homolog 2 OS=Homo sapiens GN=PUM2 PE=1 SV=2	PF00806//PF08144//PF12937	Pumilio-family RNA binding repeat//CPL (NUC119) domain//F-box-like	--	--	GO:0005515//GO:0003723	protein binding//RNA binding	GO:0048471	perinuclear region of cytoplasm	KOG1488	Translational repressor Pumilio/PUF3 and related RNA-binding proteins (Puf superfamily)
Cluster-28055.81645	4886.73	344.659	3.8256	6.1663e-18	4.2346e-15	4287	126306763	XP_001369340.1	1717	0	PREDICTED: tubulin alpha-1D chain-like isoform X1 [Monodelphis domestica]	392998517	CP002719.1	657	0	Encephalitozoon hellem ATCC 50504 chromosome VII, complete sequence	K07374	TUBA	tubulin alpha	http://www.genome.jp/dbget-bin/www_bget?ko:K07374	Q8SRI6	2249	0	Tubulin alpha chain OS=Encephalitozoon cuniculi (strain GB-M1) GN=TUB1 PE=3 SV=1	PF02025//PF00091//PF05324//PF00602//PF01207	Interleukin 5//Tubulin/FtsZ family, GTPase domain//Sperm antigen HE2//Influenza RNA-dependent RNA polymerase subunit PB1//Dihydrouridine synthase (Dus)	GO:0040007//GO:0006351//GO:0008283//GO:0006144//GO:0055114//GO:0007165//GO:0008033//GO:0006955	growth//transcription, DNA-templated//cell proliferation//purine nucleobase metabolic process//oxidation-reduction process//signal transduction//tRNA processing//immune response	GO:0050660//GO:0008083//GO:0017150//GO:0003968//GO:0003924//GO:0005137	flavin adenine dinucleotide binding//growth factor activity//tRNA dihydrouridine synthase activity//RNA-directed RNA polymerase activity//GTPase activity//interleukin-5 receptor binding	GO:0031379//GO:0005895//GO:0005576	RNA-directed RNA polymerase complex//interleukin-5 receptor complex//extracellular region	KOG1376	Alpha tubulin
Cluster-28055.85220	828.209	49.0719	4.077	6.2253e-18	4.254e-15	2112	--	--	--	--	--	--	--	--	--	--	--	--	--	--	--	--	--	--	PF01080//PF02724//PF06459	Presenilin//CDC45-like protein//Ryanodine Receptor TM 4-6	GO:0006816//GO:0006270//GO:0006874	calcium ion transport//DNA replication initiation//cellular calcium ion homeostasis	GO:0004190//GO:0005219	aspartic-type endopeptidase activity//ryanodine-sensitive calcium-release channel activity	GO:0005622//GO:0016021	intracellular//integral component of membrane	--	--
Cluster-28055.93186	1141.63	71.5407	3.9962	6.2849e-18	4.2737e-15	2787	--	--	--	--	--	--	--	--	--	--	--	--	--	--	--	--	--	--	--	--	--	--	--	--	--	--	--	--
Cluster-28055.79889	1502.23	97.3772	3.9474	6.3922e-18	4.2866e-15	3446	345495435	XP_001600041.2	868	2.36316e-98	PREDICTED: protein O-mannosyl-transferase 2 [Nasonia vitripennis]	--	--	--	--	--	--	--	--	--	Q5ADM9	920	1.2449e-106	Dolichyl-phosphate-mannose--protein mannosyltransferase 2 OS=Candida albicans (strain SC5314 / ATCC MYA-2876) GN=PMT2 PE=1 SV=1	PF05786//PF01193//PF02815//PF02366	Condensin complex subunit 2//RNA polymerase Rpb3/Rpb11 dimerisation domain//MIR domain//Dolichyl-phosphate-mannose-protein mannosyltransferase	GO:0006351//GO:0006493//GO:0007076	transcription, DNA-templated//protein O-linked glycosylation//mitotic chromosome condensation	GO:0000030//GO:0046983	mannosyltransferase activity//protein dimerization activity	GO:0016020//GO:0000136//GO:0000796	membrane//alpha-1,6-mannosyltransferase complex//condensin complex	KOG3359	Dolichyl-phosphate-mannose:protein O-mannosyl transferase
Cluster-28055.80362	4252.73	300.391	3.8235	6.3965e-18	4.2866e-15	3659	146182454	XP_001024628.2	531	1.1753e-52	insulysin, insulin-degrading enzyme [Tetrahymena thermophila SB210]>gi|146143860|gb|EAS04383.2| insulysin, insulin-degrading enzyme [Tetrahymena thermophila SB210]	--	--	--	--	--	K01408	IDE, ide	insulysin	http://www.genome.jp/dbget-bin/www_bget?ko:K01408	P22817	520	1.53195e-52	Insulin-degrading enzyme OS=Drosophila melanogaster GN=Ide PE=1 SV=4	PF03896	Translocon-associated protein (TRAP), alpha subunit	--	--	--	--	GO:0005789	endoplasmic reticulum membrane	KOG0959	N-arginine dibasic convertase NRD1 and related Zn2+-dependent endopeptidases, insulinase superfamily
Cluster-28055.83096	4493.44	315.473	3.8322	6.3783e-18	4.2866e-15	2085	514700044	XP_004997590.1	141	1.71326e-06	hypothetical protein PTSG_01610 [Salpingoeca rosetta]>gi|326433062|gb|EGD78632.1| hypothetical protein PTSG_01610 [Salpingoeca rosetta]	401826880	XM_003887484.1	72	8.87944e-27	Encephalitozoon hellem ATCC 50504 hypothetical protein (EHEL_070250), partial mRNA	--	--	--	--	--	--	--	--	PF08613//PF05184//PF14560//PF00240	Cyclin//Saposin-like type B, region 1//Ubiquitin-like domain//Ubiquitin family	GO:0006629//GO:0000079	lipid metabolic process//regulation of cyclin-dependent protein serine/threonine kinase activity	GO:0019901//GO:0005515	protein kinase binding//protein binding	--	--	--	--
Cluster-28055.78098	1835.04	121.99	3.911	6.5191e-18	4.3477e-15	5832	443732829	ELU17393.1	166	1.34614e-08	hypothetical protein CAPTEDRAFT_19755 [Capitella teleta]	13560063	AL590444.1	206	8.11772e-101	chromosome IV of strain GB-M1 of Encephalitozoon cuniculi (Microspora)	--	--	--	--	Q8SVP8	1515	0	Probable eukaryotic translation initiation factor 4 gamma homolog OS=Encephalitozoon cuniculi (strain GB-M1) GN=EIF4G PE=3 SV=2	PF02854//PF13683//PF17121//PF02513//PF02737//PF00745//PF04607//PF01025//PF02970	MIF4G domain//Integrase core domain//Zinc finger, C3HC4 type (RING finger)//Spin/Ssty Family//3-hydroxyacyl-CoA dehydrogenase, NAD binding domain//Glutamyl-tRNAGlu reductase, dimerisation domain//Region found in RelA / SpoT proteins//GrpE//Tubulin binding cofactor A	GO:0015969//GO:0006552//GO:0006554//GO:0007021//GO:0007276//GO:0055114//GO:0018874//GO:0006568//GO:0006633//GO:0006631//GO:0006574//GO:0006457//GO:0015074//GO:0006550//GO:0033014	guanosine tetraphosphate metabolic process//leucine catabolic process//lysine catabolic process//tubulin complex assembly//gamete generation//oxidation-reduction process//benzoate metabolic process//tryptophan metabolic process//fatty acid biosynthetic process//fatty acid metabolic process//valine catabolic process//protein folding//DNA integration//isoleucine catabolic process//tetrapyrrole bios…	GO:0008270//GO:0008883//GO:0005515//GO:0051082//GO:0016491//GO:0000774//GO:0050661//GO:0003723//GO:0003857//GO:0015631//GO:0051087//GO:0042803	zinc ion binding//glutamyl-tRNA reductase activity//protein binding//unfolded protein binding//oxidoreductase activity//adenyl-nucleotide exchange factor activity//NADP binding//RNA binding//3-hydroxyacyl-CoA dehydrogenase activity//tubulin binding//chaperone binding//protein homodimerization activity	GO:0045298	tubulin complex	KOG0401	Translation initiation factor 4F, ribosome/mRNA-bridging subunit (eIF-4G)
Cluster-28055.80266	4742.01	334.77	3.8243	6.8269e-18	4.5312e-15	8508	557167684	CDJ56858.1	553	1.88253e-56	serine/threonine protein phosphatase, putative [Eimeria maxima]	303389248	XM_003072811.1	250	4.11755e-125	Encephalitozoon intestinalis ATCC 50506 hypothetical protein partial mRNA	K04460	PPP5C	serine/threonine-protein phosphatase 5	http://www.genome.jp/dbget-bin/www_bget?ko:K04460	Q8SRZ0	1521	0	Probable serine/threonine-protein phosphatase ECU05_0440 OS=Encephalitozoon cuniculi (strain GB-M1) GN=ECU05_0440 PE=1 SV=1	PF00149//PF02833//PF00515//PF01350//PF00466//PF08145//PF00125//PF13414//PF15510//PF07850	Calcineurin-like phosphoesterase//DHHA2 domain//Tetratricopeptide repeat//Flavivirus non-structural protein NS4A//Ribosomal protein L10//BOP1NT (NUC169) domain//Core histone H2A/H2B/H3/H4//TPR repeat//Centromere kinetochore component W//Renin receptor-like protein	GO:0042254//GO:0007067//GO:0016032//GO:0006364//GO:0016070//GO:0007165//GO:0051382	ribosome biogenesis//mitotic nuclear division//viral process//rRNA processing//RNA metabolic process//signal transduction//kinetochore assembly	GO:0016462//GO:0003677//GO:0004872//GO:0016787//GO:0005515	pyrophosphatase activity//DNA binding//receptor activity//hydrolase activity//protein binding	GO:0019012//GO:0005622//GO:0005737//GO:0016021	virion//intracellular//cytoplasm//integral component of membrane	KOG4129	Exopolyphosphatases and related proteins
Cluster-28055.65099	0	90.3921	#NAME?	6.9568e-18	4.5737e-15	1359	--	--	--	--	--	--	--	--	--	--	--	--	--	--	--	--	--	--	--	--	--	--	--	--	--	--	--	--
Cluster-28055.85213	2098.79	141.587	3.8898	6.9396e-18	4.5737e-15	2118	576697713	EUB61253.1	1158	4.01934e-144	Protein transport protein Sec23A [Echinococcus granulosus]>gi|674564616|emb|CDS20934.1| protein transport protein Sec23A [Echinococcus granulosus]	--	--	--	--	--	--	--	--	--	Q8SQX2	3265	0	Protein transport protein SEC23 OS=Encephalitozoon cuniculi (strain GB-M1) GN=SEC23 PE=1 SV=1	PF04810//PF04815//PF04811	Sec23/Sec24 zinc finger//Sec23/Sec24 helical domain//Sec23/Sec24 trunk domain	GO:0006888//GO:0006886	ER to Golgi vesicle-mediated transport//intracellular protein transport	GO:0008270	zinc ion binding	GO:0030127	COPII vesicle coat	KOG1986	Vesicle coat complex COPII, subunit SEC23
Cluster-28055.74827	694.101	39.9112	4.1203	7.1718e-18	4.6928e-15	2920	156360693	XP_001625160.1	740	8.13778e-83	predicted protein [Nematostella vectensis]>gi|156211979|gb|EDO33060.1| predicted protein, partial [Nematostella vectensis]	--	--	--	--	--	K03130	TAF5	transcription initiation factor TFIID subunit 5	http://www.genome.jp/dbget-bin/www_bget?ko:K03130	Q8SQS4	2422	0	Transcription initiation factor TFIID subunit 5 OS=Encephalitozoon cuniculi (strain GB-M1) GN=TAF5 PE=1 SV=1	PF04494//PF00400//PF04644	WD40 associated region in TFIID subunit, NTD2 domain//WD domain, G-beta repeat//Motilin/ghrelin	GO:0007165//GO:0006355	signal transduction//regulation of transcription, DNA-templated	GO:0005515//GO:0005179	protein binding//hormone activity	GO:0005634//GO:0005576	nucleus//extracellular region	KOG0263	Transcription initiation factor TFIID, subunit TAF5 (also component of histone acetyltransferase SAGA)
Cluster-28055.80936	1904.68	127.414	3.902	7.2751e-18	4.738e-15	7704	201023285	NP_001128388.1	624	1.77147e-68	deoxyhypusine hydroxylase/monooxygenase [Bombyx mori]>gi|197725932|gb|ACH73154.1| lethal s1921 [Bombyx mori]	--	--	--	--	--	K06072	DOHH	deoxyhypusine monooxygenase	http://www.genome.jp/dbget-bin/www_bget?ko:K06072	Q8SV71	1154	1.90717e-141	Deoxyhypusine hydroxylase OS=Encephalitozoon cuniculi (strain GB-M1) GN=LIA1 PE=3 SV=1	PF15965//PF01909//PF07650//PF02985//PF13520//PF13014//PF02460//PF00324//PF00013//PF04153//PF03006	TRAF-like zinc-finger//Nucleotidyltransferase domain//KH domain//HEAT repeat//Amino acid permease//KH domain//Patched family//Amino acid permease//KH domain//NOT2 / NOT3 / NOT5 family//Haemolysin-III related	GO:0006810//GO:0007165//GO:0006865//GO:0006355//GO:0055085//GO:0003333	transport//signal transduction//amino acid transport//regulation of transcription, DNA-templated//transmembrane transport//amino acid transmembrane transport	GO:0003723//GO:0008158//GO:0008270//GO:0016779//GO:0005515//GO:0015171	RNA binding//hedgehog receptor activity//zinc ion binding//nucleotidyltransferase activity//protein binding//amino acid transmembrane transporter activity	GO:0005634//GO:0016020//GO:0016021	nucleus//membrane//integral component of membrane	KOG2208	Vigilin
Cluster-28055.75027	2109.34	142.673	3.886	7.4288e-18	4.8155e-15	2988	669193559	AII16485.1	1347	1.84474e-173	26S protease regulatory subunit 6A, partial [Paracyclopina nana]	695189582	NC_024904.1	583	0	Encephalitozoon romaleae SJ-2008 chromosome X, complete sequence >gnl|BL_ORD_ID|13287069 Encephalitozoon romaleae SJ-2008 chromosome X, complete sequence	K03065	PSMC3, RPT5	26S proteasome regulatory subunit T5	http://www.genome.jp/dbget-bin/www_bget?ko:K03065	Q8SR13	1927	0	26S protease regulatory subunit 6A OS=Encephalitozoon cuniculi (strain GB-M1) GN=RPT5 PE=1 SV=1	PF07728//PF00004//PF00910//PF02562//PF03137//PF07724//PF01695//PF00158//PF05496//PF07690	AAA domain (dynein-related subfamily)//ATPase family associated with various cellular activities (AAA)//RNA helicase//PhoH-like protein//Organic Anion Transporter Polypeptide (OATP) family//AAA domain (Cdc48 subfamily)//IstB-like ATP binding protein//Sigma-54 interaction domain//Holliday junction DNA helicase ruvB N-terminus//Major Facilitator Superfamily	GO:0006355//GO:0006310//GO:0055085//GO:0006281//GO:0006810	regulation of transcription, DNA-templated//DNA recombination//transmembrane transport//DNA repair//transport	GO:0005524//GO:0008134//GO:0009378//GO:0005215//GO:0003724//GO:0016887//GO:0003723	ATP binding//transcription factor binding//four-way junction helicase activity//transporter activity//RNA helicase activity//ATPase activity//RNA binding	GO:0016021//GO:0005667//GO:0009379//GO:0005657//GO:0016020	integral component of membrane//transcription factor complex//Holliday junction helicase complex//replication fork//membrane	KOG0652	26S proteasome regulatory complex, ATPase RPT5
Cluster-28055.86324	1366.59	88.3796	3.9507	7.7293e-18	4.987e-15	3668	389611387	BAM19305.1	531	8.99169e-59	nitrogen fixation protein nifu [Papilio polytes]	687876906	LK946677.1	35	5.81872e-06	Angiostrongylus cantonensis genome assembly A_cantonensis_China ,scaffold ACAC_scaffold0000790	K04488	iscU, nifU	nitrogen fixation protein NifU and related proteins	http://www.genome.jp/dbget-bin/www_bget?ko:K04488	Q8SWN5	621	2.32649e-72	Mediator of RNA polymerase II transcription subunit 6 OS=Encephalitozoon cuniculi (strain GB-M1) GN=MED6 PE=3 SV=1	PF04934//PF01592	MED6 mediator sub complex component//NifU-like N terminal domain	GO:0006357//GO:0016226	regulation of transcription from RNA polymerase II promoter//iron-sulfur cluster assembly	GO:0005506//GO:0051536//GO:0001104	iron ion binding//iron-sulfur cluster binding//RNA polymerase II transcription cofactor activity	GO:0016592	mediator complex	KOG3169	RNA polymerase II transcriptional regulation mediator
Cluster-28055.58697	788.684	46.2038	4.0934	7.8287e-18	5.0277e-15	4841	675381594	KFM74496.1	2105	0	Ribonucleoside-diphosphate reductase large subunit, partial [Stegodyphus mimosarum]	672890498	NM_001154148.2	35	7.69795e-06	Zea mays LOC100281229 (IDP871), mRNA	K10807	RRM1	ribonucleoside-diphosphate reductase subunit M1	http://www.genome.jp/dbget-bin/www_bget?ko:K10807	Q8SR37	2393	0	Ribonucleoside-diphosphate reductase large chain OS=Encephalitozoon cuniculi (strain GB-M1) GN=ECU10_0920 PE=3 SV=1	PF10662//PF01926//PF02172//PF00503//PF00069//PF02867//PF00004//PF04670//PF03205//PF00071//PF03193//PF01637//PF08477//PF00025//PF00317//PF02421	Ethanolamine utilisation - propanediol utilisation//50S ribosome-binding GTPase//KIX domain//G-protein alpha subunit//Protein kinase domain//Ribonucleotide reductase, barrel domain//ATPase family associated with various cellular activities (AAA)//Gtr1/RagA G protein conserved region//Molybdopterin guanine dinucleotide synthesis protein B//Ras family//Protein of unknown function, DUF258//Archaeal …	GO:0055114//GO:0007165//GO:0006206//GO:0006355//GO:0007264//GO:0007186//GO:0006777//GO:0006468//GO:0006576//GO:0006144//GO:0006260//GO:0009186//GO:0015684	oxidation-reduction process//signal transduction//pyrimidine nucleobase metabolic process//regulation of transcription, DNA-templated//small GTPase mediated signal transduction//G-protein coupled receptor signaling pathway//Mo-molybdopterin cofactor biosynthetic process//protein phosphorylation//cellular biogenic amine metabolic process//purine nucleobase metabolic process//DNA replication//deoxy…	GO:0003924//GO:0004672//GO:0005524//GO:0031683//GO:0004871//GO:0005525//GO:0015093//GO:0003712//GO:0004748//GO:0019001	GTPase activity//protein kinase activity//ATP binding//G-protein beta/gamma-subunit complex binding//signal transducer activity//GTP binding//ferrous iron transmembrane transporter activity//transcription cofactor activity//ribonucleoside-diphosphate reductase activity, thioredoxin disulfide as acceptor//guanyl nucleotide binding	GO:0016021//GO:0005667//GO:0005971	integral component of membrane//transcription factor complex//ribonucleoside-diphosphate reductase complex	KOG1112	Ribonucleotide reductase, alpha subunit
Cluster-28055.79024	5079.81	359.511	3.8207	7.9106e-18	5.057e-15	5245	301779708	XP_002925270.1	850	3.30916e-96	PREDICTED: phosphoacetylglucosamine mutase [Ailuropoda melanoleuca]>gi|752423091|ref|XP_011230625.1| PREDICTED: phosphoacetylglucosamine mutase [Ailuropoda melanoleuca]	--	--	--	--	--	K01836	E5.4.2.3	phosphoacetylglucosamine mutase	http://www.genome.jp/dbget-bin/www_bget?ko:K01836	Q8SSL7	2336	0	Probable phosphoacetylglucosamine mutase OS=Encephalitozoon cuniculi (strain GB-M1) GN=PCM1 PE=1 SV=1	PF00408//PF02285//PF07992//PF02880//PF03135//PF02879//PF02319//PF03849//PF02878	Phosphoglucomutase/phosphomannomutase, C-terminal domain//Cytochrome oxidase c subunit VIII//Pyridine nucleotide-disulphide oxidoreductase//Phosphoglucomutase/phosphomannomutase, alpha/beta/alpha domain III//CagE, TrbE, VirB family, component of type IV transporter system//Phosphoglucomutase/phosphomannomutase, alpha/beta/alpha domain II//E2F/DP family winged-helix DNA-binding domain//Transcripti…	GO:0055114//GO:0006355//GO:0006289//GO:0006123//GO:0015992//GO:0005975//GO:0071704	oxidation-reduction process//regulation of transcription, DNA-templated//nucleotide-excision repair//mitochondrial electron transport, cytochrome c to oxygen//proton transport//carbohydrate metabolic process//organic substance metabolic process	GO:0016491//GO:0016868//GO:0003700//GO:0005524//GO:0004003//GO:0004129	oxidoreductase activity//intramolecular transferase activity, phosphotransferases//transcription factor activity, sequence-specific DNA binding//ATP binding//ATP-dependent DNA helicase activity//cytochrome-c oxidase activity	GO:0005657//GO:0000439//GO:0045277//GO:0005667//GO:0005634	replication fork//core TFIIH complex//respiratory chain complex IV//transcription factor complex//nucleus	KOG2537	Phosphoglucomutase/phosphomannomutase
Cluster-28055.79918	4085.37	290.115	3.8158	7.9752e-18	5.0749e-15	5958	831779790	XP_012755830.1	2276	0	hypothetical protein SAMD00019534_048860 [Acytostelium subglobosum LB1]>gi|735856462|dbj|GAM21711.1| hypothetical protein SAMD00019534_048860 [Acytostelium subglobosum LB1]	13560077	AL590450.1	658	0	chromosome XI of strain GB-M1 of Encephalitozoon cuniculi (Microspora)	K01870	IARS, ileS	isoleucyl-tRNA synthetase	http://www.genome.jp/dbget-bin/www_bget?ko:K01870	Q8SQV6	4048	0	Probable isoleucine--tRNA ligase, cytoplasmic OS=Encephalitozoon cuniculi (strain GB-M1) GN=ECU11_1100 PE=3 SV=1	PF12242//PF08264//PF00081//PF00106//PF09334//PF00133//PF06351//PF02882//PF02777//PF06324//PF01370	NAD(P)H binding domain of trans-2-enoyl-CoA reductase//Anticodon-binding domain of tRNA//Iron/manganese superoxide dismutases, alpha-hairpin domain//short chain dehydrogenase//tRNA synthetases class I (M)//tRNA synthetases class I (I, L, M and V)//Allene oxide cyclase//Tetrahydrofolate dehydrogenase/cyclohydrolase, NAD(P)-binding domain//Iron/manganese superoxide dismutases, C-terminal domain//Pi…	GO:0046487//GO:0055114//GO:0009396//GO:0009416//GO:0007165//GO:0006418//GO:0008152//GO:0006801	glyoxylate metabolic process//oxidation-reduction process//folic acid-containing compound biosynthetic process//response to light stimulus//signal transduction//tRNA aminoacylation for protein translation//metabolic process//superoxide metabolic process	GO:0016853//GO:0004812//GO:0016491//GO:0004488//GO:0000166//GO:0005179//GO:0005524//GO:0050662//GO:0046872//GO:0004784//GO:0003824	isomerase activity//aminoacyl-tRNA ligase activity//oxidoreductase activity//methylenetetrahydrofolate dehydrogenase (NADP+) activity//nucleotide binding//hormone activity//ATP binding//coenzyme binding//metal ion binding//superoxide dismutase activity//catalytic activity	GO:0005576//GO:0009507	extracellular region//chloroplast	KOG0434	Isoleucyl-tRNA synthetase
Cluster-28055.79273	2482.02	169.49	3.8722	8.0923e-18	5.1259e-15	1310	--	--	--	--	--	--	--	--	--	--	--	--	--	--	--	--	--	--	--	--	--	--	--	--	--	--	--	--
Cluster-28055.79448	2155.23	147.551	3.8686	8.262e-18	5.2095e-15	6174	409193803	AFV31135.1	3581	0	RNA polymerase II largest subunit [Amoeboaphelidium protococcarum]	337263121	JN039412.1	1251	0	Encephalitozoon hellem DNA-directed RNA polymerase II largest subunit (94575313) gene, partial cds	K03006	RPB1, POLR2A	DNA-directed RNA polymerase II subunit RPB1	http://www.genome.jp/dbget-bin/www_bget?ko:K03006	Q8SSC4	6679	0	DNA-directed RNA polymerase II subunit RPB1 OS=Encephalitozoon cuniculi (strain GB-M1) GN=RPB1 PE=3 SV=1	PF01990//PF04983//PF05001//PF05109//PF00623//PF04992//PF05000//PF02401//PF04997//PF04998//PF04990//PF01466//PF03931	ATP synthase (F/14-kDa) subunit//RNA polymerase Rpb1, domain 3//RNA polymerase Rpb1 C-terminal repeat//Herpes virus major outer envelope glycoprotein (BLLF1)//RNA polymerase Rpb1, domain 2//RNA polymerase Rpb1, domain 6//RNA polymerase Rpb1, domain 4//LytB protein//RNA polymerase Rpb1, domain 1//RNA polymerase Rpb1, domain 5//RNA polymerase Rpb1, domain 7//Skp1 family, dimerisation domain//Skp1 f…	GO:0050992//GO:0006511//GO:0006206//GO:0006366//GO:0034220//GO:0006144//GO:0006351//GO:0019058//GO:0019288	dimethylallyl diphosphate biosynthetic process//ubiquitin-dependent protein catabolic process//pyrimidine nucleobase metabolic process//transcription from RNA polymerase II promoter//ion transmembrane transport//purine nucleobase metabolic process//transcription, DNA-templated//viral life cycle//isopentenyl diphosphate biosynthetic process, methylerythritol 4-phosphate pathway	GO:0051745//GO:0046872//GO:0003899//GO:0003677	4-hydroxy-3-methylbut-2-en-1-yl diphosphate reductase activity//metal ion binding//DNA-directed RNA polymerase activity//DNA binding	GO:0005665//GO:0005730//GO:0019031	DNA-directed RNA polymerase II, core complex//nucleolus//viral envelope	KOG0260	RNA polymerase II, large subunit
Cluster-28055.71029	941.167	57.8951	4.0229	8.4144e-18	5.2816e-15	3635	470401847	XP_004335627.1	491	1.38385e-48	ABC transporter ATPase/permease [Acanthamoeba castellanii str. Neff]>gi|440792392|gb|ELR13614.1| ABC transporter ATPase/permease [Acanthamoeba castellanii str. Neff]	--	--	--	--	--	--	--	--	--	Q2ULH4	486	3.6966e-49	Iron-sulfur clusters transporter atm1, mitochondrial OS=Aspergillus oryzae (strain ATCC 42149 / RIB 40) GN=atm1 PE=3 SV=1	PF00664//PF05531//PF03193//PF00005//PF03266//PF05384//PF05008//PF09398//PF05049//PF06414//PF02731//PF01926//PF01580//PF08651//PF00437//PF00910//PF13304//PF00509	ABC transporter transmembrane region//Nucleopolyhedrovirus P10 protein//Protein of unknown function, DUF258//ABC transporter//NTPase//Sensor protein DegS//Vesicle transport v-SNARE protein N-terminus//FOP N terminal dimerisation domain//Interferon-inducible GTPase (IIGP)//Zeta toxin//SKIP/SNW domain//50S ribosome-binding GTPase//FtsK/SpoIIIE family//DASH complex subunit Duo1//Type II/IV secretion…	GO:0006810//GO:0007067//GO:0034453//GO:0007165//GO:0000398//GO:0055085//GO:0006886//GO:0019064	transport//mitotic nuclear division//microtubule anchoring//signal transduction//mRNA splicing, via spliceosome//transmembrane transport//intracellular protein transport//fusion of virus membrane with host plasma membrane	GO:0003723//GO:0042626//GO:0098519//GO:0003677//GO:0005525//GO:0046789//GO:0005524//GO:0000166//GO:0016301//GO:0003924//GO:0003724//GO:0016887	RNA binding//ATPase activity, coupled to transmembrane movement of substances//nucleotide phosphatase activity, acting on free nucleotides//DNA binding//GTP binding//host cell surface receptor binding//ATP binding//nucleotide binding//kinase activity//GTPase activity//RNA helicase activity//ATPase activity	GO:0019031//GO:0016020//GO:0019028//GO:0072686//GO:0009986//GO:0005815//GO:0005681//GO:0016021//GO:0042729	viral envelope//membrane//viral capsid//mitotic spindle//cell surface//microtubule organizing center//spliceosomal complex//integral component of membrane//DASH complex	KOG0057	Mitochondrial Fe/S cluster exporter, ABC superfamily
Cluster-28055.74598	1227.54	79.6869	3.9453	8.6597e-18	5.4112e-15	7497	512813900	XP_002936738.2	838	1.25057e-88	PREDICTED: structural maintenance of chromosomes protein 2 isoform X1 [Xenopus (Silurana) tropicalis]>gi|847092989|ref|XP_012808988.1| PREDICTED: structural maintenance of chromosomes protein 2 isoform X1 [Xenopus (Silurana) tropicalis]	449329732	KC513612.1	446	0	Encephalitozoon cuniculi clone supercont1.8 genomic sequence	K06674	SMC2	structural maintenance of chromosome 2	http://www.genome.jp/dbget-bin/www_bget?ko:K06674	Q90988	741	2.52926e-78	Structural maintenance of chromosomes protein 2 OS=Gallus gallus GN=SMC2 PE=2 SV=1	PF00005//PF00924//PF13304//PF06470//PF06444	ABC transporter//Mechanosensitive ion channel//AAA domain, putative AbiEii toxin, Type IV TA system//SMC proteins Flexible Hinge Domain//NADH dehydrogenase subunit 2 C-terminus	GO:0006120//GO:0006744//GO:0055114//GO:0006814//GO:0015992//GO:0051276//GO:0055085	mitochondrial electron transport, NADH to ubiquinone//ubiquinone biosynthetic process//oxidation-reduction process//sodium ion transport//proton transport//chromosome organization//transmembrane transport	GO:0005524//GO:0008137//GO:0005515//GO:0016887	ATP binding//NADH dehydrogenase (ubiquinone) activity//protein binding//ATPase activity	GO:0016020//GO:0005694	membrane//chromosome	KOG0933	Structural maintenance of chromosome protein 2 (chromosome condensation complex Condensin, subunit E)
Cluster-28055.79847	2079.68	141.272	3.8798	8.7438e-18	5.4149e-15	7434	699251216	XP_002124999.3	913	7.88631e-103	PREDICTED: nucleolar GTP-binding protein 2-like, partial [Ciona intestinalis]	303390848	XM_003073609.1	254	2.14868e-127	Encephalitozoon intestinalis ATCC 50506 hypothetical protein partial mRNA	K01893	NARS, asnS	asparaginyl-tRNA synthetase	http://www.genome.jp/dbget-bin/www_bget?ko:K01893	Q8SQK8	1921	0	Probable asparagine--tRNA ligase, cytoplasmic OS=Encephalitozoon cuniculi (strain GB-M1) GN=ECU09_1680 PE=3 SV=2	PF00400//PF07569//PF00152//PF01926//PF03193//PF00025//PF01336//PF02421	WD domain, G-beta repeat//TUP1-like enhancer of split//tRNA synthetases class II (D, K and N)//50S ribosome-binding GTPase//Protein of unknown function, DUF258//ADP-ribosylation factor family//OB-fold nucleic acid binding domain//Ferrous iron transport protein B	GO:0006418//GO:0006355//GO:0015684	tRNA aminoacylation for protein translation//regulation of transcription, DNA-templated//ferrous iron transport	GO:0005515//GO:0005525//GO:0004812//GO:0003924//GO:0003676//GO:0015093//GO:0005524//GO:0000166	protein binding//GTP binding//aminoacyl-tRNA ligase activity//GTPase activity//nucleic acid binding//ferrous iron transmembrane transporter activity//ATP binding//nucleotide binding	GO:0005634//GO:0016021	nucleus//integral component of membrane	KOG0555	Asparaginyl-tRNA synthetase
Cluster-28055.79979	3909.6	277.812	3.8148	8.7264e-18	5.4149e-15	3142	754345075	XP_004349502.2	316	1.36936e-26	ras GTPase-activating-like protein IQGAP1 [Capsaspora owczarzaki ATCC 30864]>gi|765551021|gb|KJE91642.1| ras GTPase-activating-like protein IQGAP1 [Capsaspora owczarzaki ATCC 30864]	401827916	XM_003888202.1	149	2.1117e-69	Encephalitozoon hellem ATCC 50504 cellular morphogenesis/cytokinesis regulation protein (EHEL_101780) mRNA, complete cds	K05767	IQGAP2_3	Ras GTPase-activating-like protein IQGAP2/3	http://www.genome.jp/dbget-bin/www_bget?ko:K05767	O14188	302	2.816e-26	Ras GTPase-activating-like protein rng2 OS=Schizosaccharomyces pombe (strain 972 / ATCC 24843) GN=rng2 PE=1 SV=1	PF00616//PF00307//PF03836//PF03223	GTPase-activator protein for Ras-like GTPase//Calponin homology (CH) domain//RasGAP C-terminus//V-ATPase subunit C	GO:0015992//GO:0043087//GO:0007264//GO:0015991	proton transport//regulation of GTPase activity//small GTPase mediated signal transduction//ATP hydrolysis coupled proton transport	GO:0015078//GO:0005515//GO:0005096	hydrogen ion transmembrane transporter activity//protein binding//GTPase activator activity	GO:0033180	proton-transporting V-type ATPase, V1 domain	KOG2128	Ras GTPase-activating protein family - IQGAP
Cluster-28055.83747	1258.17	80.9018	3.959	8.8959e-18	5.4846e-15	4698	765549353	KJE89974.1	399	6.94837e-37	hypothetical protein CAOG_001365 [Capsaspora owczarzaki ATCC 30864]	--	--	--	--	--	K16365	SGTA	small glutamine-rich tetratricopeptide repeat-containing protein alpha	http://www.genome.jp/dbget-bin/www_bget?ko:K16365	P38176	387	1.54598e-37	Vacuolar amino acid transporter 5 OS=Saccharomyces cerevisiae (strain ATCC 204508 / S288c) GN=AVT5 PE=3 SV=2	PF03222//PF13176//PF00515//PF01353//PF13371//PF13414//PF06552//PF13181//PF13174	Tryptophan/tyrosine permease family//Tetratricopeptide repeat//Tetratricopeptide repeat//Green fluorescent protein//Tetratricopeptide repeat//TPR repeat//Plant specific mitochondrial import receptor subunit TOM20//Tetratricopeptide repeat//Tetratricopeptide repeat	GO:0008218//GO:0003333//GO:0045040	bioluminescence//amino acid transmembrane transport//protein import into mitochondrial outer membrane	GO:0005515	protein binding	GO:0005742	mitochondrial outer membrane translocase complex	KOG1305	Amino acid transporter protein
Cluster-28055.83965	1688.83	111.541	3.9204	9.0199e-18	5.5365e-15	5409	157124572	XP_001654111.1	312	7.55042e-27	AAEL009928-PA [Aedes aegypti]>gi|108873917|gb|EAT38142.1| AAEL009928-PA [Aedes aegypti]	--	--	--	--	--	--	--	--	--	Q5ZLN0	288	7.50443e-25	Leucine-rich repeat-containing protein 40 OS=Gallus gallus GN=LRRC40 PE=2 SV=1	PF13994//PF13855//PF02877//PF07930//PF08328//PF00560	PgaD-like protein//Leucine rich repeat//Poly(ADP-ribose) polymerase, regulatory domain//D-aminopeptidase, domain B//Adenylosuccinate lyase C-terminal//Leucine Rich Repeat	GO:0006531//GO:0042710//GO:0006522//GO:0009152//GO:0006471//GO:0006188//GO:0006144	aspartate metabolic process//biofilm formation//alanine metabolic process//purine ribonucleotide biosynthetic process//protein ADP-ribosylation//IMP biosynthetic process//purine nucleobase metabolic process	GO:0005515//GO:0004018//GO:0004177//GO:0003950	protein binding//N6-(1,2-dicarboxyethyl)AMP AMP-lyase (fumarate-forming) activity//aminopeptidase activity//NAD+ ADP-ribosyltransferase activity	--	--	KOG0619	FOG: Leucine rich repeat
Cluster-28055.91095	907.182	55.5753	4.0289	9.0927e-18	5.5566e-15	3435	260821882	XP_002606332.1	513	1.12169e-50	hypothetical protein BRAFLDRAFT_57278 [Branchiostoma floridae]>gi|229291673|gb|EEN62342.1| hypothetical protein BRAFLDRAFT_57278 [Branchiostoma floridae]	--	--	--	--	--	K00021	HMGCR	hydroxymethylglutaryl-CoA reductase (NADPH)	http://www.genome.jp/dbget-bin/www_bget?ko:K00021	O74164	528	9.62048e-54	3-hydroxy-3-methylglutaryl-coenzyme A reductase OS=Cyberlindnera jadinii GN=HMG PE=2 SV=1	PF00240//PF05652//PF00368//PF14560	Ubiquitin family//Scavenger mRNA decapping enzyme (DcpS) N-terminal//Hydroxymethylglutaryl-coenzyme A reductase//Ubiquitin-like domain	GO:0006694//GO:0000290//GO:0015936//GO:0055114	steroid biosynthetic process//deadenylation-dependent decapping of nuclear-transcribed mRNA//coenzyme A metabolic process//oxidation-reduction process	GO:0005515//GO:0004420//GO:0016787//GO:0050662	protein binding//hydroxymethylglutaryl-CoA reductase (NADPH) activity//hydrolase activity//coenzyme binding	--	--	KOG2480	3-hydroxy-3-methylglutaryl-CoA (HMG-CoA) reductase
Cluster-28055.79434	2436.41	168.985	3.8498	9.1457e-18	5.5644e-15	1821	833487274	XP_012768143.1	357	6.41429e-33	CCR4-NOT TRANSCRIPTION COMPLEX RELATED domain containing protein,putative [Babesia bigemina]>gi|656185336|emb|CDR95957.1| CCR4-NOT TRANSCRIPTION COMPLEX RELATED domain containing protein,putative [Babesia bigemina]	392999529	CP002724.1	224	2.46705e-111	Encephalitozoon hellem ATCC 50504 chromosome XI, complete sequence	--	--	--	--	Q8BT14	332	1.80799e-31	CCR4-NOT transcription complex subunit 4 OS=Mus musculus GN=Cnot4 PE=1 SV=2	PF01253//PF02609//PF06963//PF02487//PF00076	Translation initiation factor SUI1//Exonuclease VII small subunit//Ferroportin1 (FPN1)//CLN3 protein//RNA recognition motif. (a.k.a. RRM, RBD, or RNP domain)	GO:0006308//GO:0006826//GO:0006413//GO:0006446//GO:0034755	DNA catabolic process//iron ion transport//translational initiation//regulation of translational initiation//iron ion transmembrane transport	GO:0005381//GO:0003676//GO:0003743//GO:0008855	iron ion transmembrane transporter activity//nucleic acid binding//translation initiation factor activity//exodeoxyribonuclease VII activity	GO:0009318//GO:0016020//GO:0016021//GO:0005840	exodeoxyribonuclease VII complex//membrane//integral component of membrane//ribosome	KOG2068	MOT2 transcription factor
Cluster-28055.88405	2360.12	163.415	3.8522	9.3148e-18	5.6195e-15	3793	--	--	--	--	--	--	--	--	--	--	--	--	--	--	Q8SRP1	296	3.69776e-29	60S ribosomal protein L36 OS=Encephalitozoon cuniculi (strain GB-M1) GN=RPL36 PE=1 SV=2	PF01158	Ribosomal protein L36e	GO:0042254//GO:0006412	ribosome biogenesis//translation	GO:0003735	structural constituent of ribosome	GO:0005840//GO:0005622	ribosome//intracellular	KOG3452	60S ribosomal protein L36
Cluster-28055.89825	594.22	32.7528	4.1813	9.3172e-18	5.6195e-15	3177	260800956	XP_002595362.1	912	2.41753e-108	hypothetical protein BRAFLDRAFT_118994 [Branchiostoma floridae]>gi|229280608|gb|EEN51374.1| hypothetical protein BRAFLDRAFT_118994 [Branchiostoma floridae]	--	--	--	--	--	K03267	ERF3, GSPT	peptide chain release factor subunit 3	http://www.genome.jp/dbget-bin/www_bget?ko:K03267	O74718	901	1.09695e-105	Eukaryotic peptide chain release factor GTP-binding subunit OS=Schizosaccharomyces pombe (strain 972 / ATCC 24843) GN=sup35 PE=1 SV=2	PF00503//PF05615//PF13414//PF06552//PF13181//PF06156//PF13174//PF04670//PF04049//PF13176//PF00515//PF13371//PF01926//PF05247//PF02390	G-protein alpha subunit//Tho complex subunit 7//TPR repeat//Plant specific mitochondrial import receptor subunit TOM20//Tetratricopeptide repeat//Protein of unknown function (DUF972)//Tetratricopeptide repeat//Gtr1/RagA G protein conserved region//Anaphase promoting complex subunit 8 / Cdc23//Tetratricopeptide repeat//Tetratricopeptide repeat//Tetratricopeptide repeat//50S ribosome-binding GTPase…	GO:0006260//GO:0006397//GO:0007186//GO:0007165//GO:0008033//GO:0045040//GO:0044780//GO:0045893//GO:0009451//GO:0006400//GO:0030071	DNA replication//mRNA processing//G-protein coupled receptor signaling pathway//signal transduction//tRNA processing//protein import into mitochondrial outer membrane//bacterial-type flagellum assembly//positive regulation of transcription, DNA-templated//RNA modification//tRNA modification//regulation of mitotic metaphase/anaphase transition	GO:0019001//GO:0005525//GO:0031683//GO:0004871//GO:0008176//GO:0003924//GO:0005515	guanyl nucleotide binding//GTP binding//G-protein beta/gamma-subunit complex binding//signal transducer activity//tRNA (guanine-N7-)-methyltransferase activity//GTPase activity//protein binding	GO:0000445//GO:0005680//GO:0005742	THO complex part of transcription export complex//anaphase-promoting complex//mitochondrial outer membrane translocase complex	KOG1155	Anaphase-promoting complex (APC), Cdc23 subunit
Cluster-28055.80296	8972.24	652.259	3.782	9.5042e-18	5.7074e-15	23634	330795187	XP_003285656.1	1165	1.06794e-136	hypothetical protein DICPUDRAFT_5670 [Dictyostelium purpureum]>gi|325084382|gb|EGC37811.1| hypothetical protein DICPUDRAFT_5670, partial [Dictyostelium purpureum]	392999278	CP002723.1	233	3.23336e-115	Encephalitozoon hellem ATCC 50504 chromosome X, complete sequence	K10901	BLM, RECQL3, SGS1	bloom syndrome protein	http://www.genome.jp/dbget-bin/www_bget?ko:K10901	Q09811	1262	5.42713e-142	ATP-dependent DNA helicase hus2/rqh1 OS=Schizosaccharomyces pombe (strain 972 / ATCC 24843) GN=rqh1 PE=1 SV=1	PF07743//PF00400//PF09382//PF01467//PF01155//PF00241//PF07690//PF01000//PF03965//PF08417//PF07652//PF01780//PF00392//PF00781//PF06422//PF10186//PF06397//PF04851//PF14528//PF10584//PF03871//PF07569//PF01513//PF00083//PF01276//PF13465//PF00130//PF00762//PF00270//PF00227//PF02892//PF09201	HSCB C-terminal oligomerisation domain//WD domain, G-beta repeat//RQC domain//Cytidylyltransferase-like//Hydrogenase/urease nickel incorporation, metallochaperone, hypA//Cofilin/tropomyosin-type actin-binding protein//Major Facilitator Superfamily//RNA polymerase Rpb3/RpoA insert domain//Penicillinase repressor//Pheophorbide a oxygenase//Flavivirus DEAD domain//Ribosomal L37ae protein family//Bac…	GO:0008152//GO:0019079//GO:0010508//GO:0006769//GO:0006464//GO:0006144//GO:0006281//GO:0006351//GO:0042254//GO:0006741//GO:0045892//GO:0055114//GO:0006511//GO:0035556//GO:0006355//GO:0015994//GO:0051603//GO:0006810//GO:0006260//GO:0051259//GO:0055085//GO:0046497//GO:0009058//GO:0006412//GO:0006206//GO:0006783	metabolic process//viral genome replication//positive regulation of autophagy//nicotinamide metabolic process//cellular protein modification process//purine nucleobase metabolic process//DNA repair//transcription, DNA-templated//ribosome biogenesis//NADP biosynthetic process//negative regulation of transcription, DNA-templated//oxidation-reduction process//ubiquitin-dependent protein catabolic pr…	GO:0005506//GO:0004325//GO:0004298//GO:0046983//GO:0003824//GO:0003779//GO:0004519//GO:0003951//GO:0042626//GO:0003899//GO:0008026//GO:0016301//GO:0004175//GO:0016787//GO:0022857//GO:0003677//GO:0010277//GO:0046872//GO:0043140//GO:0003676//GO:0005515//GO:0003735//GO:0005524//GO:0016151//GO:0003700	iron ion binding//ferrochelatase activity//threonine-type endopeptidase activity//protein dimerization activity//catalytic activity//actin binding//endonuclease activity//NAD+ kinase activity//ATPase activity, coupled to transmembrane movement of substances//DNA-directed RNA polymerase activity//ATP-dependent helicase activity//kinase activity//endopeptidase activity//hydrolase activity//transmem…	GO:0005840//GO:0005622//GO:0005634//GO:0005657//GO:0005730//GO:0005839//GO:0016021//GO:0019773//GO:0005667	ribosome//intracellular//nucleus//replication fork//nucleolus//proteasome core complex//integral component of membrane//proteasome core complex, alpha-subunit complex//transcription factor complex	KOG0351	ATP-dependent DNA helicase
Cluster-28055.85159	1095.11	69.9695	3.9682	9.7064e-18	5.8038e-15	2360	470526296	XP_004356732.1	987	1.02274e-117	vacuolar proton ATPase, putative [Acanthamoeba castellanii str. Neff]>gi|440803949|gb|ELR24832.1| vacuolar proton ATPase, putative [Acanthamoeba castellanii str. Neff]	449330032	KC513616.1	616	0	Encephalitozoon cuniculi clone supercont1.13 genomic sequence	--	--	--	--	Q9SJT7	947	4.54896e-113	V-type proton ATPase subunit a2 OS=Arabidopsis thaliana GN=VHA-a2 PE=1 SV=1	PF10541//PF05130//PF01496	Nuclear envelope localisation domain//FlgN protein//V-type ATPase 116kDa subunit family	GO:0015991//GO:0015992//GO:0044780	ATP hydrolysis coupled proton transport//proton transport//bacterial-type flagellum assembly	GO:0015078	hydrogen ion transmembrane transporter activity	GO:0033179//GO:0016021	proton-transporting V-type ATPase, V0 domain//integral component of membrane	KOG2189	Vacuolar H+-ATPase V0 sector, subunit a
Cluster-28055.78196	5233.58	376.263	3.798	9.877e-18	5.8553e-15	15818	828224484	XP_004211049.2	465	2.67363e-43	PREDICTED: ubiquitin carboxyl-terminal hydrolase 7-like [Hydra vulgaris]	449329641	KC513611.1	186	2.89787e-89	Encephalitozoon cuniculi clone supercont1.9 genomic sequence	K11838	USP7, UBP15	ubiquitin carboxyl-terminal hydrolase 7	http://www.genome.jp/dbget-bin/www_bget?ko:K11838	Q8SSA8	918	4.80476e-107	Probable serine/threonine-protein kinase CHK1 homolog OS=Encephalitozoon cuniculi (strain GB-M1) GN=CHK1 PE=3 SV=1	PF01309//PF00621//PF13333//PF00069//PF01907//PF04893//PF00443//PF06293//PF05920//PF11789//PF05782//PF00046//PF07714//PF00772	Equine arteritis virus small envelope glycoprotein//RhoGEF domain//Integrase core domain//Protein kinase domain//Ribosomal protein L37e//Yip1 domain//Ubiquitin carboxyl-terminal hydrolase//Lipopolysaccharide kinase (Kdo/WaaP) family//Homeobox KN domain//Zinc-finger of the MIZ type in Nse subunit//Extracellular matrix protein 1 (ECM1)//Homeobox domain//Protein tyrosine kinase//DnaB-like helicase N…	GO:0015074//GO:0043087//GO:0006468//GO:0042254//GO:0006260//GO:0006412//GO:0035023//GO:0016579//GO:0006355	DNA integration//regulation of GTPase activity//protein phosphorylation//ribosome biogenesis//DNA replication//translation//regulation of Rho protein signal transduction//protein deubiquitination//regulation of transcription, DNA-templated	GO:0003677//GO:0036459//GO:0016773//GO:0003678//GO:0003735//GO:0008270//GO:0005524//GO:0004672//GO:0005089	DNA binding//ubiquitinyl hydrolase activity//phosphotransferase activity, alcohol group as acceptor//DNA helicase activity//structural constituent of ribosome//zinc ion binding//ATP binding//protein kinase activity//Rho guanyl-nucleotide exchange factor activity	GO:0005840//GO:0016020//GO:0019031//GO:0005622//GO:0005657//GO:0005576	ribosome//membrane//viral envelope//intracellular//replication fork//extracellular region	KOG1863	Ubiquitin carboxyl-terminal hydrolase
Cluster-28055.79857	12284.3	903.999	3.7644	9.854e-18	5.8553e-15	2115	831321575	XP_012693669.1	1227	1.97845e-155	PREDICTED: heat shock protein HSP 90-alpha isoform X2 [Clupea harengus]	401825485	XM_003886789.1	656	0	Encephalitozoon hellem ATCC 50504 heat shock protein 90 (EHEL_021030), partial mRNA	K09487	HSP90B, TRA1	heat shock protein 90kDa beta	http://www.genome.jp/dbget-bin/www_bget?ko:K09487	Q8SSE8	2553	0	Heat shock protein 90 OS=Encephalitozoon cuniculi (strain GB-M1) GN=HSP90 PE=1 SV=1	PF00183	Hsp90 protein	GO:0006950//GO:0006457	response to stress//protein folding	GO:0051082//GO:0005524	unfolded protein binding//ATP binding	--	--	KOG0019	Molecular chaperone (HSP90 family)
Cluster-28055.70162	1972.32	134.746	3.8716	9.9706e-18	5.8856e-15	4575	664775132	XP_008506832.1	1756	0	PREDICTED: chromodomain-helicase-DNA-binding protein 9-like isoform X4 [Equus przewalskii]	684156149	XM_003072199.2	388	0	Encephalitozoon intestinalis ATCC 50506 helicase DNA-binding protein partial mRNA	K04494	CHD8, HELSNF1	chromodomain helicase DNA binding protein 8	http://www.genome.jp/dbget-bin/www_bget?ko:K04494	Q09XV5	1804	0	Chromodomain-helicase-DNA-binding protein 8 OS=Mus musculus GN=Chd8 PE=1 SV=1	PF00176//PF00270//PF02178//PF04851	SNF2 family N-terminal domain//DEAD/DEAH box helicase//AT hook motif//Type III restriction enzyme, res subunit	--	--	GO:0016787//GO:0003676//GO:0005524//GO:0003677	hydrolase activity//nucleic acid binding//ATP binding//DNA binding	--	--	KOG0384	Chromodomain-helicase DNA-binding protein
Cluster-28055.77645	4551.72	326.75	3.8002	1.0158e-17	5.9521e-15	4811	198464323	XP_001353177.2	1323	1.44694e-160	GA19857 [Drosophila pseudoobscura pseudoobscura]>gi|198149667|gb|EAL30679.2| GA19857 [Drosophila pseudoobscura pseudoobscura]	743806749	XM_010929491.1	44	7.59596e-11	PREDICTED: Elaeis guineensis glycine--tRNA ligase 1, mitochondrial-like (LOC105049746), mRNA	K01880	GARS, glyS1	glycyl-tRNA synthetase	http://www.genome.jp/dbget-bin/www_bget?ko:K01880	Q8SQZ6	2363	0	Glycine--tRNA ligase OS=Encephalitozoon cuniculi (strain GB-M1) GN=ECU10_1790 PE=1 SV=1	PF02789//PF00883//PF00587	Cytosol aminopeptidase family, N-terminal domain//Cytosol aminopeptidase family, catalytic domain//tRNA synthetase class II core domain (G, H, P, S and T)	GO:0006508//GO:0006418	proteolysis//tRNA aminoacylation for protein translation	GO:0004812//GO:0000166//GO:0004177//GO:0005524	aminoacyl-tRNA ligase activity//nucleotide binding//aminopeptidase activity//ATP binding	GO:0005622	intracellular	KOG2298	Glycyl-tRNA synthetase and related class II tRNA synthetase
Cluster-28055.81188	1991.86	135.868	3.8738	1.0169e-17	5.9521e-15	2914	260787763	XP_002588921.1	1504	0	hypothetical protein BRAFLDRAFT_125428 [Branchiostoma floridae]>gi|229274093|gb|EEN44932.1| hypothetical protein BRAFLDRAFT_125428 [Branchiostoma floridae]	392999104	CP002722.1	485	0	Encephalitozoon hellem ATCC 50504 chromosome IX, complete sequence	K03066	PSMC5, RPT6	26S proteasome regulatory subunit T6	http://www.genome.jp/dbget-bin/www_bget?ko:K03066	Q8SQK0	1932	0	26S protease regulatory subunit 8 homolog OS=Encephalitozoon cuniculi (strain GB-M1) GN=RPT6 PE=1 SV=2	PF00931//PF00004//PF02367//PF07728//PF00910//PF00005//PF07724//PF01057//PF01695//PF00158//PF05496//PF02562//PF06068//PF06414//PF07726	NB-ARC domain//ATPase family associated with various cellular activities (AAA)//Threonylcarbamoyl adenosine biosynthesis protein TsaE//AAA domain (dynein-related subfamily)//RNA helicase//ABC transporter//AAA domain (Cdc48 subfamily)//Parvovirus non-structural protein NS1//IstB-like ATP binding protein//Sigma-54 interaction domain//Holliday junction DNA helicase ruvB N-terminus//PhoH-like protein…	GO:0019079//GO:0030163//GO:0002949//GO:0006281//GO:0006355//GO:0006310	viral genome replication//protein catabolic process//tRNA threonylcarbamoyladenosine modification//DNA repair//regulation of transcription, DNA-templated//DNA recombination	GO:0003723//GO:0017111//GO:0003678//GO:0016301//GO:0009378//GO:0003724//GO:0016887//GO:0005524//GO:0008134//GO:0043531	RNA binding//nucleoside-triphosphatase activity//DNA helicase activity//kinase activity//four-way junction helicase activity//RNA helicase activity//ATPase activity//ATP binding//transcription factor binding//ADP binding	GO:0005737//GO:0009379//GO:0005657//GO:0005667	cytoplasm//Holliday junction helicase complex//replication fork//transcription factor complex	KOG0728	26S proteasome regulatory complex, ATPase RPT6
Cluster-28055.80221	1992.05	136.455	3.8678	1.0265e-17	5.9828e-15	4253	705676412	XP_010117000.1	681	1.18827e-74	PREDICTED: probable ATP-dependent RNA helicase DDX4, partial [Chlamydotis macqueenii]	13560061	AL590442.1	247	9.5397e-124	chromosome II of strain GB-M1 of Encephalitozoon cuniculi (Microspora)	K13982	DDX4, VASA	probable ATP-dependent RNA helicase DDX4	http://www.genome.jp/dbget-bin/www_bget?ko:K13982	Q0DB53	642	1.22319e-69	DEAD-box ATP-dependent RNA helicase 52A OS=Oryza sativa subsp. japonica GN=Os06g0602400 PE=2 SV=2	PF05007//PF06862//PF07646//PF01344//PF00270//PF04851	Mannosyltransferase (PIG-M)//Utp25, U3 small nucleolar RNA-associated SSU processome protein 25//Kelch motif//Kelch motif//DEAD/DEAH box helicase//Type III restriction enzyme, res subunit	GO:0006506	GPI anchor biosynthetic process	GO:0016758//GO:0016787//GO:0005524//GO:0003676//GO:0003677//GO:0005515	transferase activity, transferring hexosyl groups//hydrolase activity//ATP binding//nucleic acid binding//DNA binding//protein binding	GO:0016021//GO:0005634	integral component of membrane//nucleus	KOG2437	Muskelin
Cluster-28055.63037	213.803	6.37924	5.0668	1.0483e-17	6.0843e-15	866	--	--	--	--	--	--	--	--	--	--	--	--	--	--	--	--	--	--	--	--	--	--	--	--	--	--	--	--
Cluster-28055.81821	2341.29	163.033	3.8441	1.0528e-17	6.0851e-15	1414	--	--	--	--	--	--	--	--	--	--	--	--	--	--	Q8SUF9	716	7.84512e-86	ADP,ATP carrier protein 2 OS=Encephalitozoon cuniculi (strain GB-M1) GN=NTT2 PE=1 SV=1	PF03219//PF14171	TLC ATP/ADP transporter//Toxin SpoIISA, type II toxin-antitoxin system	GO:0009405//GO:0006810	pathogenesis//transport	GO:0005524//GO:0005471	ATP binding//ATP:ADP antiporter activity	GO:0016021	integral component of membrane	--	--
Cluster-28055.77499	6675.18	481.995	3.7917	1.075e-17	6.1878e-15	7780	389615583	BAM20750.1	404	3.83412e-40	unknown protein, partial [Papilio polytes]	--	--	--	--	--	--	--	--	--	Q8SSI6	636	1.33953e-72	Ran-specific GTPase-activating protein 1 OS=Encephalitozoon cuniculi (strain GB-M1) GN=YRB1 PE=1 SV=1	PF02932//PF01484//PF04814//PF09803//PF04086//PF00638	Neurotransmitter-gated ion-channel transmembrane region//Nematode cuticle collagen N-terminal domain//Hepatocyte nuclear factor 1 (HNF-1), N terminus//Uncharacterized conserved protein (DUF2346)//Signal recognition particle, alpha subunit, N-terminal//RanBP1 domain	GO:0045893//GO:0033617//GO:0006886//GO:0006811//GO:0046907	positive regulation of transcription, DNA-templated//mitochondrial respiratory chain complex IV assembly//intracellular protein transport//ion transport//intracellular transport	GO:0005525//GO:0003924//GO:0042302//GO:0005047	GTP binding//GTPase activity//structural constituent of cuticle//signal recognition particle binding	GO:0005786//GO:0005785//GO:0016020//GO:0005634//GO:0005739	signal recognition particle, endoplasmic reticulum targeting//signal recognition particle receptor complex//membrane//nucleus//mitochondrion	KOG0396	Uncharacterized conserved protein
Cluster-28055.82305	968.14	60.7503	3.9943	1.0917e-17	6.2581e-15	3201	71413268	XP_808781.1	312	1.94687e-29	hypothetical protein [Trypanosoma cruzi strain CL Brener]>gi|70873055|gb|EAN86930.1| hypothetical protein, conserved [Trypanosoma cruzi]	449329732	KC513612.1	136	3.62631e-62	Encephalitozoon cuniculi clone supercont1.8 genomic sequence	K03868	RBX1, ROC1	RING-box protein 1	http://www.genome.jp/dbget-bin/www_bget?ko:K03868	Q54K33	286	7.68283e-28	RING-box protein 1 OS=Dictyostelium discoideum GN=rbx1 PE=3 SV=1	PF12861//PF11789//PF06958//PF00097//PF12678//PF17123//PF13639	Anaphase-promoting complex subunit 11 RING-H2 finger//Zinc-finger of the MIZ type in Nse subunit//S-type Pyocin//Zinc finger, C3HC4 type (RING finger)//RING-H2 zinc finger//RING-like zinc finger//Ring finger domain	GO:0009405//GO:0016567	pathogenesis//protein ubiquitination	GO:0005515//GO:0004842//GO:0008270//GO:0046872	protein binding//ubiquitin-protein transferase activity//zinc ion binding//metal ion binding	GO:0005680	anaphase-promoting complex	KOG2930	SCF ubiquitin ligase, Rbx1 component
Cluster-28055.81228	1241.56	81.1583	3.9353	1.1595e-17	6.6131e-15	1445	669193563	AII16487.1	1403	0	26S protease regulatory subunit 4, partial [Paracyclopina nana]	685858958	XM_009258237.1	89	2.16572e-36	Fusarium pseudograminearum CS3096 hypothetical protein partial mRNA	--	--	--	--	Q8SRH0	1905	0	26S protease regulatory subunit 4 homolog OS=Encephalitozoon cuniculi (strain GB-M1) GN=RPT2 PE=1 SV=1	PF07728//PF00931//PF05496//PF00004//PF01695//PF07724//PF07726	AAA domain (dynein-related subfamily)//NB-ARC domain//Holliday junction DNA helicase ruvB N-terminus//ATPase family associated with various cellular activities (AAA)//IstB-like ATP binding protein//AAA domain (Cdc48 subfamily)//ATPase family associated with various cellular activities (AAA)	GO:0006310//GO:0006281	DNA recombination//DNA repair	GO:0009378//GO:0016887//GO:0005524//GO:0043531	four-way junction helicase activity//ATPase activity//ATP binding//ADP binding	GO:0009379//GO:0005657	Holliday junction helicase complex//replication fork	KOG0726	26S proteasome regulatory complex, ATPase RPT2
Cluster-28055.95289	588.291	32.7833	4.1655	1.1632e-17	6.6131e-15	1372	857979111	CEO95349.1	213	7.72231e-17	hypothetical protein PBRA_004115 [Plasmodiophora brassicae]	--	--	--	--	--	--	--	--	--	Q54MF3	200	1.75458e-16	Calcineurin subunit B type 2 OS=Dictyostelium discoideum GN=cnbB PE=3 SV=1	PF13499//PF13833//PF13405//PF00036//PF13202	EF-hand domain pair//EF-hand domain pair//EF-hand domain//EF hand//EF hand	--	--	GO:0005509	calcium ion binding	--	--	KOG0034	Ca2+/calmodulin-dependent protein phosphatase (calcineurin subunit B), EF-Hand superfamily protein
Cluster-28055.83069	4253.33	304.202	3.8055	1.2422e-17	7.0336e-15	1684	332374860	AEE62571.1	180	2.2637e-11	unknown [Dendroctonus ponderosae]	--	--	--	--	--	--	--	--	--	Q8NBS9	138	1.2426e-07	Thioredoxin domain-containing protein 5 OS=Homo sapiens GN=TXNDC5 PE=1 SV=2	PF00085//PF00578	Thioredoxin//AhpC/TSA family	GO:0055114//GO:0045454	oxidation-reduction process//cell redox homeostasis	GO:0016209//GO:0016491	antioxidant activity//oxidoreductase activity	--	--	KOG0191	Thioredoxin/protein disulfide isomerase
Cluster-28055.81780	1345.98	89.0511	3.9179	1.3248e-17	7.4708e-15	1230	294945580	XP_002784751.1	333	6.33329e-33	Cytidylate kinase, putative [Perkinsus marinus ATCC 50983]>gi|239897936|gb|EER16547.1| Cytidylate kinase, putative [Perkinsus marinus ATCC 50983]	--	--	--	--	--	--	--	--	--	Q8SS83	768	1.13911e-98	Probable cytidylate kinase OS=Encephalitozoon cuniculi (strain GB-M1) GN=ECU03_1270 PE=3 SV=1	PF02558//PF01105//PF02224	Ketopantoate reductase PanE/ApbA//emp24/gp25L/p24 family/GOLD//Cytidylate kinase	GO:0006810//GO:0006206//GO:0015940//GO:0006139//GO:0055114	transport//pyrimidine nucleobase metabolic process//pantothenate biosynthetic process//nucleobase-containing compound metabolic process//oxidation-reduction process	GO:0005524//GO:0008677//GO:0004127	ATP binding//2-dehydropantoate 2-reductase activity//cytidylate kinase activity	GO:0016021	integral component of membrane	--	--
Cluster-28055.78065	2325.98	163.653	3.8291	1.3956e-17	7.8377e-15	12799	593772323	XP_007124496.1	557	1.47898e-57	PREDICTED: ribosome biogenesis protein BMS1 homolog [Physeter catodon]	449329369	KC513609.1	48	1.21284e-12	Encephalitozoon cuniculi clone supercont1.6 genomic sequence	--	--	--	--	Q8SVD9	690	7.7753e-80	EKC/KEOPS complex subunit BUD32 OS=Encephalitozoon cuniculi (strain GB-M1) GN=BUD32 PE=3 SV=1	PF02112//PF07714//PF01926//PF01421//PF08107//PF00692//PF06293//PF00005//PF00069//PF01562//PF08142//PF00910//PF00413//PF13691	cAMP phosphodiesterases class-II//Protein tyrosine kinase//50S ribosome-binding GTPase//Reprolysin (M12B) family zinc metalloprotease//Pleurocidin family//dUTPase//Lipopolysaccharide kinase (Kdo/WaaP) family//ABC transporter//Protein kinase domain//Reprolysin family propeptide//AARP2CN (NUC121) domain//RNA helicase//Matrixin//tRNase Z endonuclease	GO:0008033//GO:0042742//GO:0042254//GO:0046080//GO:0006508//GO:0006198//GO:0006468	tRNA processing//defense response to bacterium//ribosome biogenesis//dUTP metabolic process//proteolysis//cAMP catabolic process//protein phosphorylation	GO:0005524//GO:0004672//GO:0016787//GO:0004222//GO:0008270//GO:0016887//GO:0003724//GO:0003723//GO:0016773//GO:0004115//GO:0005525	ATP binding//protein kinase activity//hydrolase activity//metalloendopeptidase activity//zinc ion binding//ATPase activity//RNA helicase activity//RNA binding//phosphotransferase activity, alcohol group as acceptor//3',5'-cyclic-AMP phosphodiesterase activity//GTP binding	GO:0016020//GO:0005634//GO:0031012	membrane//nucleus//extracellular matrix	KOG1951	GTP-binding protein AARP2 involved in 40S ribosome biogenesis
Cluster-28055.79477	4028.81	290.391	3.7943	1.418e-17	7.9316e-15	6865	195381785	XP_002049625.1	463	4.63889e-45	GJ21698 [Drosophila virilis]>gi|194144422|gb|EDW60818.1| GJ21698 [Drosophila virilis]	695189583	NC_024905.1	175	1.63406e-83	Encephalitozoon romaleae SJ-2008 chromosome XI, complete sequence >gnl|BL_ORD_ID|13287070 Encephalitozoon romaleae SJ-2008 chromosome XI, complete sequence	K08958	CSNK1G	casein kinase 1, gamma	http://www.genome.jp/dbget-bin/www_bget?ko:K08958	Q8SQR3	1410	8.52654e-176	Cell division control protein 10 OS=Encephalitozoon cuniculi (strain GB-M1) GN=CDC10 PE=1 SV=2	PF05773//PF00069//PF04548//PF03193//PF01926//PF07714//PF01399//PF00735//PF00400	RWD domain//Protein kinase domain//AIG1 family//Protein of unknown function, DUF258//50S ribosome-binding GTPase//Protein tyrosine kinase//PCI domain//Septin//WD domain, G-beta repeat	GO:0006468	protein phosphorylation	GO:0005525//GO:0003924//GO:0005524//GO:0004672//GO:0005515	GTP binding//GTPase activity//ATP binding//protein kinase activity//protein binding	--	--	KOG2655	Septin family protein (P-loop GTPase)
Cluster-28055.77028	0	324.924	#NAME?	1.4406e-17	8.0255e-15	3922	768422817	XP_011552285.1	383	3.20333e-34	PREDICTED: uncharacterized protein LOC105383856 isoform X5 [Plutella xylostella]	827556603	XR_001139974.1	85	9.98476e-34	PREDICTED: Bombyx mori uncharacterized LOC105842265 (LOC105842265), ncRNA	--	--	--	--	--	--	--	--	--	--	--	--	--	--	--	--	--	--
Cluster-28055.82973	1338.69	89.5588	3.9018	1.5104e-17	8.3811e-15	4634	684388874	XP_009169200.1	360	5.56454e-35	hypothetical protein T265_05829 [Opisthorchis viverrini]>gi|663051068|gb|KER27070.1| hypothetical protein T265_05829 [Opisthorchis viverrini]	449329226	KC513608.1	133	2.45104e-60	Encephalitozoon cuniculi clone supercont1.5 genomic sequence	K02896	RP-L24e, RPL24	large subunit ribosomal protein L24e	http://www.genome.jp/dbget-bin/www_bget?ko:K02896	Q8SSF6	602	1.79533e-69	Probable ribosome biogenesis protein RLP24 OS=Encephalitozoon cuniculi (strain GB-M1) GN=RPL24 PE=3 SV=1	PF06467//PF02724	MYM-type Zinc finger with FCS sequence motif//CDC45-like protein	GO:0006270	DNA replication initiation	GO:0008270	zinc ion binding	--	--	KOG1723	60s ribosomal protein L30 isolog
Cluster-28055.60443	1115.05	72.6207	3.9406	1.5341e-17	8.4117e-15	6816	281211681	EFA85843.1	860	3.43368e-96	glutamate-cysteine ligase [Polysphondylium pallidum PN500]	449328557	KC513604.1	188	9.62675e-91	Encephalitozoon cuniculi clone supercont1.1 genomic sequence	K11204	GCLC	glutamate--cysteine ligase catalytic subunit	http://www.genome.jp/dbget-bin/www_bget?ko:K11204	P48506	796	6.35369e-89	Glutamate--cysteine ligase catalytic subunit OS=Homo sapiens GN=GCLC PE=1 SV=2	PF03266//PF00005//PF05495//PF13639//PF00931//PF13304//PF09472//PF00664//PF03074//PF01926	NTPase//ABC transporter//CHY zinc finger//Ring finger domain//NB-ARC domain//AAA domain, putative AbiEii toxin, Type IV TA system//Tetrahydromethanopterin S-methyltransferase, F subunit (MtrF)//ABC transporter transmembrane region//Glutamate-cysteine ligase//50S ribosome-binding GTPase	GO:0046656//GO:0006810//GO:0006749//GO:0006750//GO:0055085//GO:0015948	folic acid biosynthetic process//transport//glutathione metabolic process//glutathione biosynthetic process//transmembrane transport//methanogenesis	GO:0042626//GO:0030269//GO:0005525//GO:0098519//GO:0043531//GO:0005524//GO:0016887//GO:0008270//GO:0005515//GO:0004357	ATPase activity, coupled to transmembrane movement of substances//tetrahydromethanopterin S-methyltransferase activity//GTP binding//nucleotide phosphatase activity, acting on free nucleotides//ADP binding//ATP binding//ATPase activity//zinc ion binding//protein binding//glutamate-cysteine ligase activity	GO:0016020//GO:0017109//GO:0016021	membrane//glutamate-cysteine ligase complex//integral component of membrane	KOG3754	Gamma-glutamylcysteine synthetase
Cluster-28055.70656	1743.8	119.884	3.8625	1.5308e-17	8.4117e-15	2556	871238817	XP_012939084.1	251	4.63361e-21	PREDICTED: tRNA-specific adenosine deaminase 2-like [Aplysia californica]	--	--	--	--	--	--	--	--	--	Q8STK5	626	5.61742e-74	Uncharacterized membrane protein ECU09_1950 OS=Encephalitozoon cuniculi (strain GB-M1) GN=ECU09_1950 PE=1 SV=1	PF00383	Cytidine and deoxycytidylate deaminase zinc-binding region	--	--	GO:0008270	zinc ion binding	--	--	KOG1725	Protein involved in membrane traffic (YOP1/TB2/DP1/HVA22 family)
Cluster-28055.79247	5858.75	431.367	3.7636	1.523e-17	8.4117e-15	6722	296434214	NP_001171778.1	1221	7.56854e-142	puromycin-sensitive aminopeptidase [Saccoglossus kowalevskii]	762160546	XM_011420191.1	41	4.94613e-09	PREDICTED: Crassostrea gigas leucyl-cystinyl aminopeptidase-like (LOC105321744), transcript variant X2, mRNA	K08776	NPEPPS	puromycin-sensitive aminopeptidase	http://www.genome.jp/dbget-bin/www_bget?ko:K08776	Q8SRG3	1628	0	Probable M1 family aminopeptidase 2 OS=Encephalitozoon cuniculi (strain GB-M1) GN=ECU08_0070 PE=3 SV=1	PF10808//PF01433//PF12398//PF15182	Protein of unknown function (DUF2542)//Peptidase family M1//Receptor serine/threonine kinase//Otospiralin	GO:0016310//GO:0007605//GO:0009069	phosphorylation//sensory perception of sound//serine family amino acid metabolic process	GO:0008237//GO:0004674//GO:0008270	metallopeptidase activity//protein serine/threonine kinase activity//zinc ion binding	GO:0016021	integral component of membrane	KOG1046	Puromycin-sensitive aminopeptidase and related aminopeptidases
Cluster-28055.70223	690.896	40.7753	4.0827	1.5468e-17	8.4478e-15	4704	470268712	XP_004362382.1	639	4.43233e-69	hydroxymethylglutaryl-CoA synthase [Dictyostelium fasciculatum]>gi|328876168|gb|EGG24531.1| hydroxymethylglutaryl-CoA synthase [Dictyostelium fasciculatum]	--	--	--	--	--	K01641	E2.3.3.10	hydroxymethylglutaryl-CoA synthase	http://www.genome.jp/dbget-bin/www_bget?ko:K01641	P54872	605	9.70213e-66	Hydroxymethylglutaryl-CoA synthase A OS=Dictyostelium discoideum GN=hgsA PE=1 SV=2	PF08540//PF08541//PF01154//PF08545	Hydroxymethylglutaryl-coenzyme A synthase C terminal//3-Oxoacyl-[acyl-carrier-protein (ACP)] synthase III C terminal//Hydroxymethylglutaryl-coenzyme A synthase N terminal//3-Oxoacyl-[acyl-carrier-protein (ACP)] synthase III	GO:0008610//GO:0042967//GO:0006550//GO:0006574//GO:0046950//GO:0006633//GO:0006084//GO:0008299//GO:0006552	lipid biosynthetic process//acyl-carrier-protein biosynthetic process//isoleucine catabolic process//valine catabolic process//cellular ketone body metabolic process//fatty acid biosynthetic process//acetyl-CoA metabolic process//isoprenoid biosynthetic process//leucine catabolic process	GO:0016747//GO:0004421//GO:0004315	transferase activity, transferring acyl groups other than amino-acyl groups//hydroxymethylglutaryl-CoA synthase activity//3-oxoacyl-[acyl-carrier-protein] synthase activity	GO:0005835	fatty acid synthase complex	KOG1393	Hydroxymethylglutaryl-CoA synthase
Cluster-28055.75154	927.546	58.3551	3.9905	1.5649e-17	8.48e-15	3236	--	--	--	--	--	--	--	--	--	--	--	--	--	--	--	--	--	--	PF04750//PF03248	FAR-17a/AIG1-like protein//Rer1 family	--	--	--	--	GO:0016021	integral component of membrane	KOG3989	Beta-2-glycoprotein I
Cluster-28055.84150	3193.92	228.976	3.8021	1.5647e-17	8.48e-15	7213	694534994	XP_009495193.1	650	2.11873e-71	replication factor C subunit 2/4 [Fonticula alba]>gi|627948769|gb|KCV70677.1| replication factor C subunit 2/4 [Fonticula alba]	303302637	CP001950.1	114	1.39499e-49	Encephalitozoon intestinalis ATCC 50506 chromosome IX sequence	K10755	RFC2_4	replication factor C subunit 2/4	http://www.genome.jp/dbget-bin/www_bget?ko:K10755	Q8SQM0	1295	1.20141e-160	Replication factor C subunit 4 OS=Encephalitozoon cuniculi (strain GB-M1) GN=RFC4 PE=1 SV=1	PF07728//PF00005//PF02050//PF03193//PF04548//PF14634//PF16588//PF00004//PF00583//PF00910//PF13673//PF07724//PF01583//PF13508//PF00448//PF12169//PF00182//PF14532//PF03266//PF01695//PF04851//PF00158//PF06144//PF03998//PF06068//PF11789//PF00270//PF01853//PF00437//PF01443//PF02932//PF01580//PF00410//PF05496//PF02562//PF07726	AAA domain (dynein-related subfamily)//ABC transporter//Flagellar FliJ protein//Protein of unknown function, DUF258//AIG1 family//zinc-RING finger domain//C2H2 zinc-finger//ATPase family associated with various cellular activities (AAA)//Acetyltransferase (GNAT) family//RNA helicase//Acetyltransferase (GNAT) domain//AAA domain (Cdc48 subfamily)//Adenylylsulphate kinase//Acetyltransferase (GNAT) d…	GO:0006412//GO:0042967//GO:0000103//GO:0006811//GO:0006614//GO:0006810//GO:0006260//GO:0016998//GO:0006935//GO:0071973//GO:0006355//GO:0006310//GO:0006364//GO:0042254//GO:0006032//GO:0006144//GO:0006281	translation//acyl-carrier-protein biosynthetic process//sulfate assimilation//ion transport//SRP-dependent cotranslational protein targeting to membrane//transport//DNA replication//cell wall macromolecule catabolic process//chemotaxis//bacterial-type flagellum-dependent cell motility//regulation of transcription, DNA-templated//DNA recombination//rRNA processing//ribosome biogenesis//chitin cata…	GO:0005515//GO:0003735//GO:0009378//GO:0003924//GO:0016747//GO:0008270//GO:0003676//GO:0016887//GO:0005524//GO:0008134//GO:0098519//GO:0003677//GO:0004568//GO:0003723//GO:0008080//GO:0003887//GO:0003724//GO:0004020//GO:0003774//GO:0000166//GO:0016787//GO:0005525//GO:0003678	protein binding//structural constituent of ribosome//four-way junction helicase activity//GTPase activity//transferase activity, transferring acyl groups other than amino-acyl groups//zinc ion binding//nucleic acid binding//ATPase activity//ATP binding//transcription factor binding//nucleotide phosphatase activity, acting on free nucleotides//DNA binding//chitinase activity//RNA binding//N-acetyl…	GO:0042575//GO:0005667//GO:0009360//GO:0016020//GO:0009288//GO:0009379//GO:0005657//GO:0005840//GO:0032040	DNA polymerase complex//transcription factor complex//DNA polymerase III complex//membrane//bacterial-type flagellum//Holliday junction helicase complex//replication fork//ribosome//small-subunit processome	KOG0991	Replication factor C, subunit RFC2
Cluster-28055.77130	586.253	33.2426	4.1404	1.6009e-17	8.6078e-15	1114	--	--	--	--	--	693673959	NC_024903.1	249	1.88988e-125	Encephalitozoon romaleae SJ-2008 chromosome VIII, complete sequence >gnl|BL_ORD_ID|13287065 Encephalitozoon romaleae SJ-2008 chromosome VIII, complete sequence	--	--	--	--	--	--	--	--	--	--	--	--	--	--	--	--	--	--
Cluster-28055.80905	2318.32	164.166	3.8198	1.5999e-17	8.6078e-15	2559	560134019	CDJ85753.1	2190	0	ATP-cone and Ribonucleotide reductase large subunit domain containing protein [Haemonchus contortus]	107889567	NM_001042040.1	644	0	Encephalitozoon cuniculi GB-M1 RIBONUCLEOSIDE DIPHOSPHATE REDUCTASE (ECU10_0920) partial mRNA	K10807	RRM1	ribonucleoside-diphosphate reductase subunit M1	http://www.genome.jp/dbget-bin/www_bget?ko:K10807	Q8SR37	3406	0	Ribonucleoside-diphosphate reductase large chain OS=Encephalitozoon cuniculi (strain GB-M1) GN=ECU10_0920 PE=3 SV=1	PF00317//PF02867	Ribonucleotide reductase, all-alpha domain//Ribonucleotide reductase, barrel domain	GO:0055114//GO:0006206//GO:0006260//GO:0009186//GO:0006144	oxidation-reduction process//pyrimidine nucleobase metabolic process//DNA replication//deoxyribonucleoside diphosphate metabolic process//purine nucleobase metabolic process	GO:0004748//GO:0005524	ribonucleoside-diphosphate reductase activity, thioredoxin disulfide as acceptor//ATP binding	GO:0005971	ribonucleoside-diphosphate reductase complex	KOG1112	Ribonucleotide reductase, alpha subunit
Cluster-28055.69648	1241.09	81.8836	3.9219	1.6358e-17	8.743e-15	3942	116804317	ABK27326.1	1722	0	mortalin [Lytechinus variegatus]	--	--	--	--	--	K04043	dnaK	molecular chaperone DnaK	http://www.genome.jp/dbget-bin/www_bget?ko:K04043	O96772	2392	0	Mitochondrial-type heat shock protein 70 OS=Encephalitozoon cuniculi (strain GB-M1) GN=HSP70 PE=3 SV=1	PF01412//PF01968//PF06723//PF01553//PF02782	Putative GTPase activating protein for Arf//Hydantoinase/oxoprolinase//MreB/Mbl protein//Acyltransferase//FGGY family of carbohydrate kinases, C-terminal domain	GO:0005975//GO:0008152//GO:0000902	carbohydrate metabolic process//metabolic process//cell morphogenesis	GO:0016787//GO:0016746//GO:0005096//GO:0016773	hydrolase activity//transferase activity, transferring acyl groups//GTPase activator activity//phosphotransferase activity, alcohol group as acceptor	--	--	KOG0102	Molecular chaperones mortalin/PBP74/GRP75, HSP70 superfamily
Cluster-28055.83558	2468.7	173.765	3.8285	1.6438e-17	8.743e-15	1787	--	--	--	--	--	--	--	--	--	--	--	--	--	--	--	--	--	--	PF02282//PF05452	DNA polymerase processivity factor (UL42)//Clavanin	GO:0006260	DNA replication	GO:0003677	DNA binding	GO:0005576	extracellular region	--	--
Cluster-28055.83668	2289.14	161.363	3.8264	1.645e-17	8.743e-15	2533	470526416	XP_004356754.1	487	6.11405e-50	alcohol dehydrogenase zinc-binding domain containing protein [Acanthamoeba castellanii str. Neff]>gi|440803971|gb|ELR24854.1| alcohol dehydrogenase zinc-binding domain containing protein [Acanthamoeba castellanii str. Neff]	--	--	--	--	--	--	--	--	--	O23939	328	1.63905e-31	2-methylene-furan-3-one reductase OS=Fragaria vesca GN=EO PE=2 SV=2	PF08240//PF03483//PF00107	Alcohol dehydrogenase GroES-like domain//B3/4 domain//Zinc-binding dehydrogenase	GO:0000162//GO:0006432//GO:0009094//GO:0006571//GO:0055114	tryptophan biosynthetic process//phenylalanyl-tRNA aminoacylation//L-phenylalanine biosynthetic process//tyrosine biosynthetic process//oxidation-reduction process	GO:0003723//GO:0004826	RNA binding//phenylalanine-tRNA ligase activity	GO:0009328	phenylalanine-tRNA ligase complex	KOG1198	Zinc-binding oxidoreductase
Cluster-28055.67545	594.66	33.2947	4.1587	1.6631e-17	8.8054e-15	2458	241261778	XP_002405234.1	234	5.41015e-17	chitin synthase, putative [Ixodes scapularis]>gi|215496763|gb|EEC06403.1| chitin synthase, putative [Ixodes scapularis]	401825276	XM_003886685.1	559	0	Encephalitozoon hellem ATCC 50504 chitin synthase (EHEL_011300), partial mRNA	--	--	--	--	Q8SSI7	1706	0	Chitin synthase 1 OS=Encephalitozoon cuniculi (strain GB-M1) GN=CHS1 PE=2 SV=1	PF13506	Glycosyl transferase family 21	--	--	GO:0016757	transferase activity, transferring glycosyl groups	--	--	KOG2571	Chitin synthase/hyaluronan synthase (glycosyltransferases)
Cluster-28055.80944	5931.4	435.465	3.7677	1.6776e-17	8.8487e-15	3672	443703356	ELU00950.1	295	1.91313e-26	hypothetical protein CAPTEDRAFT_226435 [Capitella teleta]	684156415	XM_003073168.2	141	6.92198e-65	Encephalitozoon intestinalis ATCC 50506 DNA-directed RNA polymerase I partial mRNA	--	--	--	--	Q8SV00	961	9.09707e-118	Uncharacterized protein ECU07_0920 OS=Encephalitozoon cuniculi (strain GB-M1) GN=ECU07_0920 PE=1 SV=1	PF08661//PF01191//PF01852//PF03871	Replication factor A protein 3//RNA polymerase Rpb5, C-terminal domain//START domain//RNA polymerase Rpb5, N-terminal domain	GO:0006206//GO:0006351//GO:0006260//GO:0006310//GO:0006281//GO:0006144	pyrimidine nucleobase metabolic process//transcription, DNA-templated//DNA replication//DNA recombination//DNA repair//purine nucleobase metabolic process	GO:0003677//GO:0008289//GO:0003899	DNA binding//lipid binding//DNA-directed RNA polymerase activity	GO:0005730//GO:0005634	nucleolus//nucleus	KOG3218	RNA polymerase, 25-kDa subunit (common to polymerases I, II and III)
Cluster-28055.81281	13222.7	990.882	3.7382	1.7293e-17	9.065e-15	698	--	--	--	--	--	--	--	--	--	--	--	--	--	--	--	--	--	--	PF02932//PF02487//PF01153//PF00955//PF11744//PF10176//PF06459//PF02535//PF07168//PF13965//PF01080//PF03522//PF04147//PF16965//PF15724//PF02724	Neurotransmitter-gated ion-channel transmembrane region//CLN3 protein//Glypican//HCO3- transporter family//Aluminium activated malate transporter//Protein of unknown function (DUF2370)//Ryanodine Receptor TM 4-6//ZIP Zinc transporter//Ureide permease//dsRNA-gated channel SID-1//Presenilin//Solute carrier family 12//Nop14-like family//Ceramide synthase regulator//TMEM119 family//CDC45-like protein	GO:0055085//GO:0033227//GO:0071705//GO:0015931//GO:0006811//GO:0007034//GO:0006270//GO:0006816//GO:0001503//GO:0006874//GO:0006810//GO:0030001//GO:0006820//GO:0015743	transmembrane transport//dsRNA transport//nitrogen compound transport//nucleobase-containing compound transport//ion transport//vacuolar transport//DNA replication initiation//calcium ion transport//ossification//cellular calcium ion homeostasis//transport//metal ion transport//anion transport//malate transport	GO:0005215//GO:0043395//GO:0046873//GO:0005219//GO:0004190//GO:0051033//GO:0030234	transporter activity//heparan sulfate proteoglycan binding//metal ion transmembrane transporter activity//ryanodine-sensitive calcium-release channel activity//aspartic-type endopeptidase activity//RNA transmembrane transporter activity//enzyme regulator activity	GO:0005578//GO:0016021//GO:0016020//GO:0030176//GO:0032040//GO:0005622	proteinaceous extracellular matrix//integral component of membrane//membrane//integral component of endoplasmic reticulum membrane//small-subunit processome//intracellular	--	--
Cluster-28055.88566	1853.47	129.245	3.8421	1.7317e-17	9.065e-15	801	--	--	--	--	--	--	--	--	--	--	--	--	--	--	--	--	--	--	--	--	--	--	--	--	--	--	--	--
Cluster-28055.81022	14518	1096.97	3.7262	1.7422e-17	9.0856e-15	3400	--	--	--	--	--	--	--	--	--	--	--	--	--	--	--	--	--	--	PF16331//PF02346	TolA binding protein trimerisation//Chordopoxvirus multifunctional envelope protein A27	GO:0019064//GO:0070206	fusion of virus membrane with host plasma membrane//protein trimerization	--	--	GO:0019031	viral envelope	--	--
Cluster-28055.77530	3685.23	268.797	3.7772	1.7555e-17	9.1206e-15	7994	291227354	XP_002733651.1	1338	3.33322e-162	PREDICTED: eukaryotic translation initiation factor 2 subunit 3-like [Saccoglossus kowalevskii]	685878918	XM_009265619.1	69	1.6025e-24	Encephalitozoon romaleae SJ-2008 leptin receptor mRNA	K03242	EIF2S3	translation initiation factor 2 subunit 3	http://www.genome.jp/dbget-bin/www_bget?ko:K03242	O96719	1930	0	Eukaryotic translation initiation factor 2 subunit gamma OS=Encephalitozoon cuniculi (strain GB-M1) GN=ECU01_0700 PE=3 SV=2	PF03144//PF00485//PF01583//PF03193//PF01926//PF00085//PF00437//PF07931//PF01204	Elongation factor Tu domain 2//Phosphoribulokinase / Uridine kinase family//Adenylylsulphate kinase//Protein of unknown function, DUF258//50S ribosome-binding GTPase//Thioredoxin//Type II/IV secretion system protein//Chloramphenicol phosphotransferase-like protein//Trehalase	GO:0006810//GO:0006144//GO:0005985//GO:0045454//GO:0008152//GO:0000103//GO:0005991//GO:0005982	transport//purine nucleobase metabolic process//sucrose metabolic process//cell redox homeostasis//metabolic process//sulfate assimilation//trehalose metabolic process//starch metabolic process	GO:0005524//GO:0003924//GO:0005525//GO:0004020//GO:0004555//GO:0016301//GO:0016740	ATP binding//GTPase activity//GTP binding//adenylylsulfate kinase activity//alpha,alpha-trehalase activity//kinase activity//transferase activity	--	--	KOG0466	Translation initiation factor 2, gamma subunit (eIF-2gamma; GTPase)
Cluster-28055.63803	383.338	18.1752	4.3986	1.789e-17	9.235e-15	1938	--	--	--	--	--	--	--	--	--	--	--	--	--	--	--	--	--	--	--	--	--	--	--	--	--	--	--	--
Cluster-28055.81890	1902.03	132.565	3.8428	1.7908e-17	9.235e-15	6877	403360183	EJY79760.1	260	1.29955e-19	Insulysin, Insulin-degrading enzyme [Oxytricha trifallax]	--	--	--	--	--	--	--	--	--	Q54JQ2	255	2.29666e-20	Insulin-degrading enzyme homolog OS=Dictyostelium discoideum GN=DDB_G0287851 PE=3 SV=1	PF01667	Ribosomal protein S27	GO:0006412//GO:0042254	translation//ribosome biogenesis	GO:0003735	structural constituent of ribosome	GO:0005622//GO:0005840	intracellular//ribosome	KOG0959	N-arginine dibasic convertase NRD1 and related Zn2+-dependent endopeptidases, insulinase superfamily
Cluster-28055.83241	1010.42	65.4491	3.9484	1.8839e-17	9.6784e-15	404	392875698	AFM86681.1	171	3.18706e-13	ribosomal protein L40-like isoform 1 [Callorhinchus milii]	--	--	--	--	--	K02927	RP-L40e, RPL40	large subunit ribosomal protein L40e	http://www.genome.jp/dbget-bin/www_bget?ko:K02927	P0CH10	159	5.70072e-13	Ubiquitin-60S ribosomal protein L40 OS=Chlamydomonas reinhardtii GN=UBI3 PE=1 SV=1	PF00240//PF14560//PF06184//PF01020	Ubiquitin family//Ubiquitin-like domain//Potexvirus coat protein//Ribosomal L40e family	GO:0006412//GO:0042254	translation//ribosome biogenesis	GO:0003735//GO:0005198//GO:0005515	structural constituent of ribosome//structural molecule activity//protein binding	GO:0019028//GO:0005840	viral capsid//ribosome	KOG0003	Ubiquitin/60s ribosomal protein L40 fusion
Cluster-28055.84025	1055.75	68.9562	3.9364	1.8907e-17	9.6784e-15	900	170576554	XP_001893676.1	126	2.5048e-06	hypothetical protein Bm1_11025 [Brugia malayi]	62125843	AY960987.1	339	1.4119e-175	Nosema plutellae large subunit ribosomal RNA gene, internal transcribed spacer, small subunit ribosomal RNA and 5S ribosomal RNA genes, complete sequence	--	--	--	--	--	--	--	--	--	--	--	--	--	--	--	--	--	--
Cluster-28055.78510	450.845	23.3062	4.2738	1.9046e-17	9.7137e-15	4089	--	--	--	--	--	--	--	--	--	--	--	--	--	--	--	--	--	--	PF00170//PF03006//PF03131//PF07716//PF10384//PF04977	bZIP transcription factor//Haemolysin-III related//bZIP Maf transcription factor//Basic region leucine zipper//Centromere protein Scm3//Septum formation initiator	GO:0007049//GO:0006355	cell cycle//regulation of transcription, DNA-templated	GO:0042393//GO:0003677//GO:0043565//GO:0003700	histone binding//DNA binding//sequence-specific DNA binding//transcription factor activity, sequence-specific DNA binding	GO:0005667//GO:0005634//GO:0016021	transcription factor complex//nucleus//integral component of membrane	--	--
Cluster-28055.79441	995.359	64.0273	3.9585	1.9118e-17	9.7147e-15	2324	817214031	XP_012283269.1	321	8.20143e-31	PREDICTED: myophilin [Orussus abietinus]	449328736	KC513605.1	76	5.92502e-29	Encephalitozoon cuniculi clone supercont1.2 genomic sequence	--	--	--	--	Q8SW19	291	1.06894e-28	Uncharacterized protein ECU03_1140 OS=Encephalitozoon cuniculi (strain GB-M1) GN=ECU03_1140 PE=4 SV=1	PF00307//PF10483//PF00004	Calponin homology (CH) domain//Elongator subunit Iki1//ATPase family associated with various cellular activities (AAA)	--	--	GO:0005515//GO:0005524	protein binding//ATP binding	GO:0033588	Elongator holoenzyme complex	KOG2046	Calponin
Cluster-28055.80241	399.91	19.8227	4.3344	1.9649e-17	9.9477e-15	3910	591352250	XP_007070572.1	778	3.97896e-82	PREDICTED: DNA polymerase alpha catalytic subunit [Chelonia mydas]	685880190	XM_009266255.1	166	9.33991e-79	Encephalitozoon romaleae SJ-2008 DNA-directed DNA polymerase alpha mRNA	--	--	--	--	P27727	745	1.17354e-79	DNA polymerase alpha catalytic subunit OS=Trypanosoma brucei brucei PE=3 SV=1	PF00071//PF00503//PF08477//PF00136//PF00025//PF01926	Ras family//G-protein alpha subunit//Ras of Complex, Roc, domain of DAPkinase//DNA polymerase family B//ADP-ribosylation factor family//50S ribosome-binding GTPase	GO:0007264//GO:0007165//GO:0007186	small GTPase mediated signal transduction//signal transduction//G-protein coupled receptor signaling pathway	GO:0031683//GO:0004871//GO:0000166//GO:0019001//GO:0005525//GO:0003924//GO:0003677	G-protein beta/gamma-subunit complex binding//signal transducer activity//nucleotide binding//guanyl nucleotide binding//GTP binding//GTPase activity//DNA binding	--	--	KOG0970	DNA polymerase alpha, catalytic subunit
Cluster-28055.79995	7488.57	561.072	3.7384	1.9771e-17	9.9732e-15	10027	470424752	XP_004337732.1	775	6.74699e-89	ccr4associated factor, putative [Acanthamoeba castellanii str. Neff]>gi|440794559|gb|ELR15719.1| ccr4associated factor, putative [Acanthamoeba castellanii str. Neff]	392998694	CP002720.1	388	0	Encephalitozoon hellem ATCC 50504 chromosome VIII, complete sequence	K12581	CNOT7_8, CAF1, POP2	CCR4-NOT transcription complex subunit 7/8	http://www.genome.jp/dbget-bin/www_bget?ko:K12581	Q8SRB9	1039	9.56691e-126	40S ribosomal protein S4 OS=Encephalitozoon cuniculi (strain GB-M1) GN=RPS4 PE=1 SV=1	PF05743//PF04857//PF02285//PF01922//PF01699//PF00515//PF13414//PF13181//PF00573//PF01479//PF05773	UEV domain//CAF1 family ribonuclease//Cytochrome oxidase c subunit VIII//SRP19 protein//Sodium/calcium exchanger protein//Tetratricopeptide repeat//TPR repeat//Tetratricopeptide repeat//Ribosomal protein L4/L1 family//S4 domain//RWD domain	GO:0006412//GO:0055085//GO:0015031//GO:0006123//GO:0006464//GO:0006614//GO:0015992//GO:0042254	translation//transmembrane transport//protein transport//mitochondrial electron transport, cytochrome c to oxygen//cellular protein modification process//SRP-dependent cotranslational protein targeting to membrane//proton transport//ribosome biogenesis	GO:0005515//GO:0008312//GO:0003735//GO:0004129//GO:0003723	protein binding//7S RNA binding//structural constituent of ribosome//cytochrome-c oxidase activity//RNA binding	GO:0016021//GO:0048500//GO:0045277//GO:0005840//GO:0005634	integral component of membrane//signal recognition particle//respiratory chain complex IV//ribosome//nucleus	KOG1475	Ribosomal protein RPL1/RPL2/RL4L4
Cluster-28055.7229	0	86.8241	#NAME?	1.9872e-17	9.9877e-15	1663	768448044	XP_011566034.1	1808	0	PREDICTED: uncharacterized protein LOC105395769, partial [Plutella xylostella]	--	--	--	--	--	--	--	--	--	P04323	754	2.07894e-86	Retrovirus-related Pol polyprotein from transposon 17.6 OS=Drosophila melanogaster GN=pol PE=3 SV=1	--	--	--	--	--	--	--	--	KOG0017	FOG: Transposon-encoded proteins with TYA, reverse transcriptase, integrase domains in various combinations
Cluster-28055.78616	1774.76	124.435	3.8342	2.0139e-17	1.0057e-14	5939	350413543	XP_003490024.1	227	7.42733e-16	PREDICTED: translocation protein SEC63 homolog [Bombus impatiens]	--	--	--	--	--	--	--	--	--	Q9HGN7	182	5.78929e-12	Translocation protein sec63 OS=Schizosaccharomyces pombe (strain 972 / ATCC 24843) GN=sec63 PE=1 SV=1	PF03965	Penicillinase repressor	GO:0045892	negative regulation of transcription, DNA-templated	GO:0003677	DNA binding	--	--	KOG0721	Molecular chaperone (DnaJ superfamily)
Cluster-28055.79645	1248.21	83.5397	3.9013	2.0155e-17	1.0057e-14	1756	762110343	XP_011437862.1	770	3.44438e-90	PREDICTED: replication protein A 70 kDa DNA-binding subunit-like isoform X2 [Crassostrea gigas]	13560076	AL590449.1	358	0	chromosome X of strain GB-M1 of Encephalitozoon cuniculi (Microspora)	K07466	RFA1, RPA1, rpa	replication factor A1	http://www.genome.jp/dbget-bin/www_bget?ko:K07466	Q92372	796	1.44157e-95	Replication factor A protein 1 OS=Schizosaccharomyces pombe (strain 972 / ATCC 24843) GN=ssb1 PE=1 SV=1	PF01428//PF01336//PF04057	AN1-like Zinc finger//OB-fold nucleic acid binding domain//Replication factor-A protein 1, N-terminal domain	GO:0006260	DNA replication	GO:0003676//GO:0008270//GO:0003677	nucleic acid binding//zinc ion binding//DNA binding	GO:0005634	nucleus	KOG0851	Single-stranded DNA-binding replication protein A (RPA), large (70 kD) subunit and related ssDNA-binding proteins
Cluster-28055.81952	399.846	19.6501	4.3468	2.0334e-17	1.011e-14	1953	341893356	EGT49291.1	311	1.19757e-26	hypothetical protein CAEBREN_26281 [Caenorhabditis brenneri]	449328557	KC513604.1	155	6.02607e-73	Encephalitozoon cuniculi clone supercont1.1 genomic sequence	--	--	--	--	Q21338	297	2.45335e-26	Transcription elongation factor SPT5 OS=Caenorhabditis elegans GN=spt-5 PE=3 SV=3	--	--	--	--	--	--	--	--	KOG1999	RNA polymerase II transcription elongation factor DSIF/SUPT5H/SPT5
Cluster-28055.76970	2436.9	174.486	3.8039	2.0597e-17	1.0204e-14	4600	--	--	--	--	--	--	--	--	--	--	--	--	--	--	--	--	--	--	PF02151//PF01105//PF02562	UvrB/uvrC motif//emp24/gp25L/p24 family/GOLD//PhoH-like protein	GO:0006810	transport	GO:0005515//GO:0005524	protein binding//ATP binding	GO:0016021	integral component of membrane	KOG3330	Transport protein particle (TRAPP) complex subunit
Cluster-28055.71964	974.195	62.7588	3.9563	2.1015e-17	1.0374e-14	1533	754352375	XP_004343186.2	1199	3.47949e-156	chaperonin subunit 2 [Capsaspora owczarzaki ATCC 30864]	--	--	--	--	--	K09494	CCT2	T-complex protein 1 subunit beta	http://www.genome.jp/dbget-bin/www_bget?ko:K09494	Q8SQP2	2209	0	T-complex protein 1 subunit beta OS=Encephalitozoon cuniculi (strain GB-M1) GN=CCT2 PE=1 SV=1	PF00118	TCP-1/cpn60 chaperonin family	--	--	GO:0005524	ATP binding	--	--	KOG0363	Chaperonin complex component, TCP-1 beta subunit (CCT2)
Cluster-28055.76852	2963	216.022	3.7778	2.1204e-17	1.043e-14	4351	66816908	XP_642430.1	252	1.59464e-19	membrane bound O-acyl transferase family protein [Dictyostelium discoideum AX4]>gi|60470463|gb|EAL68443.1| membrane bound O-acyl transferase family protein [Dictyostelium discoideum AX4]	--	--	--	--	--	--	--	--	--	Q8SRU2	1032	1.03487e-126	Probable splicing factor ECU05_1440 OS=Encephalitozoon cuniculi (strain GB-M1) GN=ECU05_1440 PE=1 SV=1	PF16367//PF14978//PF00076	RNA recognition motif//Mitochondrial ribosome protein 63//RNA recognition motif. (a.k.a. RRM, RBD, or RNP domain)	--	--	GO:0003676	nucleic acid binding	GO:0005761	mitochondrial ribosome	KOG2704	Predicted membrane protein
Cluster-28055.77371	3222.87	233.968	3.784	2.2193e-17	1.0879e-14	3142	--	--	--	--	--	--	--	--	--	--	--	--	--	--	--	--	--	--	--	--	--	--	--	--	--	--	--	--
Cluster-28055.80080	16212.3	1237.72	3.7113	2.2569e-17	1.1024e-14	7508	470518690	XP_004353366.1	1896	0	valine-tRNA ligase [Acanthamoeba castellanii str. Neff]>gi|440802922|gb|ELR23838.1| valine-tRNA ligase [Acanthamoeba castellanii str. Neff]	303389055	XM_003072715.1	545	0	Encephalitozoon intestinalis ATCC 50506 valyl-tRNA synthetase partial mRNA	K01873	VARS, valS	valyl-tRNA synthetase	http://www.genome.jp/dbget-bin/www_bget?ko:K01873	Q8SS27	3520	0	Probable valine--tRNA ligase, cytoplasmic OS=Encephalitozoon cuniculi (strain GB-M1) GN=ECU04_1140 PE=3 SV=1	PF00133//PF09334//PF00750//PF04670//PF08264//PF08802//PF01793//PF04406//PF00735//PF03144//PF00579//PF01926//PF13603	tRNA synthetases class I (I, L, M and V)//tRNA synthetases class I (M)//tRNA synthetases class I (R)//Gtr1/RagA G protein conserved region//Anticodon-binding domain of tRNA//Cytochrome B6-F complex Fe-S subunit//Glycolipid 2-alpha-mannosyltransferase//Type IIB DNA topoisomerase//Septin//Elongation factor Tu domain 2//tRNA synthetases class I (W and Y)//50S ribosome-binding GTPase//Leucyl-tRNA syn…	GO:0006259//GO:0006525//GO:0006486//GO:0006560//GO:0006118//GO:0055114//GO:0006420//GO:0006418	DNA metabolic process//arginine metabolic process//protein glycosylation//proline metabolic process//obsolete electron transport//oxidation-reduction process//arginyl-tRNA aminoacylation//tRNA aminoacylation for protein translation	GO:0005525//GO:0004814//GO:0003677//GO:0002161//GO:0003824//GO:0009496//GO:0051537//GO:0004812//GO:0000166//GO:0000030//GO:0005524	GTP binding//arginine-tRNA ligase activity//DNA binding//aminoacyl-tRNA editing activity//catalytic activity//plastoquinol--plastocyanin reductase activity//2 iron, 2 sulfur cluster binding//aminoacyl-tRNA ligase activity//nucleotide binding//mannosyltransferase activity//ATP binding	GO:0042651//GO:0016020//GO:0009512//GO:0005694//GO:0000136	thylakoid membrane//membrane//cytochrome b6f complex//chromosome//alpha-1,6-mannosyltransferase complex	KOG0432	Valyl-tRNA synthetase
Cluster-28055.76017	1516.86	104.43	3.8605	2.2695e-17	1.1046e-14	7573	470405719	XP_004335884.1	1325	3.41462e-152	mRNA decay factorlike protein [Acanthamoeba castellanii str. Neff]>gi|440792662|gb|ELR13871.1| mRNA decay factorlike protein [Acanthamoeba castellanii str. Neff]	449329856	KC513613.1	434	0	Encephalitozoon cuniculi clone supercont1.10 genomic sequence	K14326	UPF1, RENT1	regulator of nonsense transcripts 1	http://www.genome.jp/dbget-bin/www_bget?ko:K14326	Q9VYS3	1291	1.39605e-148	Regulator of nonsense transcripts 1 homolog OS=Drosophila melanogaster GN=Upf1 PE=1 SV=2	PF07728//PF00176//PF05970//PF04851//PF02148//PF00580//PF00158//PF09416//PF00628//PF00270//PF00004//PF00910//PF01443//PF00437//PF00448//PF02562//PF01428	AAA domain (dynein-related subfamily)//SNF2 family N-terminal domain//PIF1-like helicase//Type III restriction enzyme, res subunit//Zn-finger in ubiquitin-hydrolases and other protein//UvrD/REP helicase N-terminal domain//Sigma-54 interaction domain//RNA helicase (UPF2 interacting domain)//PHD-finger//DEAD/DEAH box helicase//ATPase family associated with various cellular activities (AAA)//RNA hel…	GO:0006355//GO:0000723//GO:0006281//GO:0006810//GO:0000184//GO:0006614	regulation of transcription, DNA-templated//telomere maintenance//DNA repair//transport//nuclear-transcribed mRNA catabolic process, nonsense-mediated decay//SRP-dependent cotranslational protein targeting to membrane	GO:0008134//GO:0016787//GO:0004386//GO:0005524//GO:0016887//GO:0008270//GO:0003676//GO:0003724//GO:0005515//GO:0003678//GO:0003723//GO:0005525//GO:0003677	transcription factor binding//hydrolase activity//helicase activity//ATP binding//ATPase activity//zinc ion binding//nucleic acid binding//RNA helicase activity//protein binding//DNA helicase activity//RNA binding//GTP binding//DNA binding	GO:0005667//GO:0005657//GO:0005737	transcription factor complex//replication fork//cytoplasm	KOG1802	RNA helicase nonsense mRNA reducing factor (pNORF1)
Cluster-28055.71695	768.306	47.7238	4.0089	2.2948e-17	1.113e-14	729	--	--	--	--	--	--	--	--	--	--	--	--	--	--	--	--	--	--	--	--	--	--	--	--	--	--	--	--
Cluster-28055.64804	217.379	7.40609	4.8754	2.3106e-17	1.1168e-14	3906	2245568	AAB62719.1	3912	0	alpha-mannosidase II [Spodoptera frugiperda]	--	--	--	--	--	K01191	E3.2.1.24	alpha-mannosidase	http://www.genome.jp/dbget-bin/www_bget?ko:K01191	P28494	1228	2.93599e-145	Alpha-mannosidase 2 OS=Rattus norvegicus GN=Man2a1 PE=1 SV=2	PF09261//PF07748//PF01074	Alpha mannosidase, middle domain//Glycosyl hydrolases family 38 C-terminal domain//Glycosyl hydrolases family 38 N-terminal domain	GO:0005975//GO:0006013	carbohydrate metabolic process//mannose metabolic process	GO:0004559//GO:0015923//GO:0004553//GO:0008270	alpha-mannosidase activity//mannosidase activity//hydrolase activity, hydrolyzing O-glycosyl compounds//zinc ion binding	--	--	KOG1959	Glycosyl hydrolase, family 38 - alpha-mannosidase
Cluster-28055.88480	89.2573	0	Inf	2.422e-17	1.1666e-14	3934	827548798	XP_012546572.1	4178	0	PREDICTED: dystrophin, isoform B-like [Bombyx mori]	827548797	XM_012691118.1	1075	0	PREDICTED: Bombyx mori dystrophin, isoform B-like (LOC101738393), mRNA	--	--	--	--	Q9VDW6	3041	0	Dystrophin, isoforms A/C/F/G/H OS=Drosophila melanogaster GN=Dys PE=1 SV=3	PF10392//PF00397//PF07649//PF00569//PF08651//PF00015//PF00435//PF06160//PF04513//PF06009	Golgi transport complex subunit 5//WW domain//C1-like domain//Zinc finger, ZZ type//DASH complex subunit Duo1//Methyl-accepting chemotaxis protein (MCP) signalling domain//Spectrin repeat//Septation ring formation regulator, EzrA//Baculovirus polyhedron envelope protein, PEP, C terminus//Laminin Domain II	GO:0000921//GO:0055114//GO:0007155//GO:0007165//GO:0006891//GO:0007067	septin ring assembly//oxidation-reduction process//cell adhesion//signal transduction//intra-Golgi vesicle-mediated transport//mitotic nuclear division	GO:0005515//GO:0008270//GO:0005198//GO:0004871//GO:0047134	protein binding//zinc ion binding//structural molecule activity//signal transducer activity//protein-disulfide reductase activity	GO:0042729//GO:0016021//GO:0072686//GO:0017119//GO:0019028//GO:0005940//GO:0016020//GO:0019031	DASH complex//integral component of membrane//mitotic spindle//Golgi transport complex//viral capsid//septin ring//membrane//viral envelope	KOG4286	Dystrophin-like protein
Cluster-28055.90163	1053.88	69.7563	3.9172	2.4671e-17	1.1842e-14	1479	145494412	XP_001433200.1	981	7.96687e-125	hypothetical protein [Paramecium tetraurelia strain d4-2]>gi|124400317|emb|CAK65803.1| unnamed protein product [Paramecium tetraurelia]	--	--	--	--	--	K01875	SARS, serS	seryl-tRNA synthetase	http://www.genome.jp/dbget-bin/www_bget?ko:K01875	Q8SS48	1778	0	Serine--tRNA ligase OS=Encephalitozoon cuniculi (strain GB-M1) GN=ECU04_0750 PE=1 SV=1	PF00587	tRNA synthetase class II core domain (G, H, P, S and T)	GO:0006418	tRNA aminoacylation for protein translation	GO:0005524//GO:0004812//GO:0000166	ATP binding//aminoacyl-tRNA ligase activity//nucleotide binding	--	--	KOG2509	Seryl-tRNA synthetase
Cluster-28055.75402	1265.52	85.7393	3.8836	2.564e-17	1.2265e-14	3441	470483884	XP_004344015.1	206	4.104e-15	histone H3(2), putative [Acanthamoeba castellanii str. Neff]>gi|440799568|gb|ELR20612.1| histone H3(2), putative [Acanthamoeba castellanii str. Neff]	--	--	--	--	--	K11495	CENPA	histone H3-like centromeric protein A	http://www.genome.jp/dbget-bin/www_bget?ko:K11495	Q8SQP3	196	1.96829e-15	Histone H3-like protein OS=Encephalitozoon cuniculi (strain GB-M1) GN=ECU09_0450 PE=3 SV=1	PF08587//PF00125//PF02969	Ubiquitin associated domain (UBA)//Core histone H2A/H2B/H3/H4//TATA box binding protein associated factor (TAF)	GO:0016310//GO:0006352//GO:0009069	phosphorylation//DNA-templated transcription, initiation//serine family amino acid metabolic process	GO:0003677//GO:0004674	DNA binding//protein serine/threonine kinase activity	GO:0005634	nucleus	KOG1745	Histones H3 and H4
Cluster-28055.78428	1289.39	87.7521	3.8771	2.5985e-17	1.2345e-14	3283	--	--	--	--	--	333036714	HM566198.1	298	3.27544e-152	Microsporidium sp. Loire small subunit ribosomal RNA gene, partial sequence	--	--	--	--	--	--	--	--	--	--	--	--	--	--	--	--	--	--
Cluster-28055.82954	649.239	38.7879	4.0651	2.5962e-17	1.2345e-14	920	339898651	XP_003392654.1	160	7.27469e-11	glutaredoxin-like protein [Leishmania infantum JPCM5]>gi|398017472|ref|XP_003861923.1| glutaredoxin-like protein [Leishmania donovani]>gi|321398442|emb|CBZ08830.1| glutaredoxin-like protein [Leishmania infantum JPCM5]>gi|322500151|emb|CBZ35226.1| glutaredoxin-like protein [Leishmania donovani]	--	--	--	--	--	--	--	--	--	P0AC62	120	5.78745e-07	Glutaredoxin-3 OS=Escherichia coli (strain K12) GN=grxC PE=1 SV=2	PF05209//PF13417//PF00462	Septum formation inhibitor MinC, N-terminal domain//Glutathione S-transferase, N-terminal domain//Glutaredoxin	GO:0051302//GO:0045454//GO:0006118	regulation of cell division//cell redox homeostasis//obsolete electron transport	GO:0005515//GO:0009055//GO:0015035	protein binding//electron carrier activity//protein disulfide oxidoreductase activity	--	--	KOG1752	Glutaredoxin and related proteins
Cluster-28055.68287	1225.93	83.0797	3.8832	2.6088e-17	1.2351e-14	6799	470363795	XP_004365712.1	1498	4.00504e-180	MCM complex subunit Mcm6 [Capsaspora owczarzaki ATCC 30864]>gi|765548729|gb|KJE89350.1| MCM complex subunit Mcm6 [Capsaspora owczarzaki ATCC 30864]	685880146	XM_009266233.1	532	0	Encephalitozoon romaleae SJ-2008 DNA replication licensing factor Mcm6 mRNA	K02542	MCM6	DNA replication licensing factor MCM6	http://www.genome.jp/dbget-bin/www_bget?ko:K02542	Q8SVJ8	2256	0	Nucleolar GTP-binding protein 1 OS=Encephalitozoon cuniculi (strain GB-M1) GN=NOG1 PE=3 SV=1	PF03243//PF15202//PF00493//PF06858//PF07728//PF02421//PF07726//PF01926//PF00158//PF03193//PF04548	Alkylmercury lyase//Adipogenin//MCM2/3/5 family//Nucleolar GTP-binding protein 1 (NOG1)//AAA domain (dynein-related subfamily)//Ferrous iron transport protein B//ATPase family associated with various cellular activities (AAA)//50S ribosome-binding GTPase//Sigma-54 interaction domain//Protein of unknown function, DUF258//AIG1 family	GO:0045444//GO:0046413//GO:0006260//GO:0015684//GO:0006355	fat cell differentiation//organomercury catabolic process//DNA replication//ferrous iron transport//regulation of transcription, DNA-templated	GO:0003924//GO:0005525//GO:0015093//GO:0016887//GO:0003677//GO:0008134//GO:0018836//GO:0005524	GTPase activity//GTP binding//ferrous iron transmembrane transporter activity//ATPase activity//DNA binding//transcription factor binding//alkylmercury lyase activity//ATP binding	GO:0005667//GO:0016021	transcription factor complex//integral component of membrane	KOG0480	DNA replication licensing factor, MCM6 component
Cluster-28055.80676	4170.66	311.482	3.7431	2.6428e-17	1.247e-14	3856	66820452	XP_643839.1	293	3.843e-25	hypothetical protein DDB_G0275045 [Dictyostelium discoideum AX4]>gi|38258921|sp|P46800.2|GBLP_DICDI RecName: Full=Guanine nucleotide-binding protein subunit beta-like protein>gi|60471849|gb|EAL69803.1| hypothetical protein DDB_G0275045 [Dictyostelium discoideum AX4]	303302443	CP001949.1	267	6.58652e-135	Encephalitozoon intestinalis ATCC 50506 chromosome VIII, complete sequence	--	--	--	--	Q8SRB0	1389	2.5297e-179	Guanine nucleotide-binding protein subunit beta-like protein OS=Encephalitozoon cuniculi (strain GB-M1) GN=ECU08_1110 PE=1 SV=1	PF07718//PF01602//PF02985//PF00400	Coatomer beta C-terminal region//Adaptin N terminal region//HEAT repeat//WD domain, G-beta repeat	GO:0006886//GO:0016192	intracellular protein transport//vesicle-mediated transport	GO:0005515//GO:0005198	protein binding//structural molecule activity	GO:0030126//GO:0030117	COPI vesicle coat//membrane coat	KOG1058	Vesicle coat complex COPI, beta subunit
Cluster-28055.77705	2381.19	172.896	3.7837	2.6536e-17	1.2478e-14	8990	514682163	XP_004988665.1	1481	2.15803e-174	alanyl-tRNA synthetase [Salpingoeca rosetta]>gi|326434145|gb|EGD79715.1| alanyl-tRNA synthetase [Salpingoeca rosetta]	693673911	NC_024897.1	68	6.48508e-24	Encephalitozoon romaleae SJ-2008 chromosome II, complete sequence >gnl|BL_ORD_ID|13287059 Encephalitozoon romaleae SJ-2008 chromosome II, complete sequence	K01872	AARS, alaS	alanyl-tRNA synthetase	http://www.genome.jp/dbget-bin/www_bget?ko:K01872	Q5A8K2	1463	3.11899e-173	Alanine--tRNA ligase OS=Candida albicans (strain SC5314 / ATCC MYA-2876) GN=ALA1 PE=1 SV=1	PF01529//PF01411//PF00170//PF03540//PF02269//PF03847//PF02291//PF07716//PF07851//PF04977//PF04815//PF07973//PF04810	DHHC palmitoyltransferase//tRNA synthetases class II (A)//bZIP transcription factor//Transcription initiation factor TFIID 23-30kDa subunit//Transcription initiation factor IID, 18kD subunit//Transcription initiation factor TFIID subunit A//Transcription initiation factor IID, 31kD subunit//Basic region leucine zipper//TMPIT-like protein//Septum formation initiator//Sec23/Sec24 helical domain//Th…	GO:0006352//GO:0006366//GO:0006355//GO:0006888//GO:0043039//GO:0006886//GO:0006531//GO:0007049//GO:0006522//GO:0006419	DNA-templated transcription, initiation//transcription from RNA polymerase II promoter//regulation of transcription, DNA-templated//ER to Golgi vesicle-mediated transport//tRNA aminoacylation//intracellular protein transport//aspartate metabolic process//cell cycle//alanine metabolic process//alanyl-tRNA aminoacylation	GO:0043565//GO:0016876//GO:0004813//GO:0000166//GO:0005524//GO:0003700//GO:0008270	sequence-specific DNA binding//ligase activity, forming aminoacyl-tRNA and related compounds//alanine-tRNA ligase activity//nucleotide binding//ATP binding//transcription factor activity, sequence-specific DNA binding//zinc ion binding	GO:0005634//GO:0005667//GO:0016021//GO:0005669//GO:0030127	nucleus//transcription factor complex//integral component of membrane//transcription factor TFIID complex//COPII vesicle coat	KOG0188	Alanyl-tRNA synthetase
Cluster-28055.81662	1876.86	132.918	3.8197	2.7026e-17	1.2666e-14	3579	195392357	XP_002054824.1	1422	9.21692e-180	GJ22578 [Drosophila virilis]>gi|194152910|gb|EDW68344.1| GJ22578 [Drosophila virilis]	--	--	--	--	--	K14163	EPRS	bifunctional glutamyl/prolyl-tRNA synthetase	http://www.genome.jp/dbget-bin/www_bget?ko:K14163	Q8SSD7	2121	0	Proline--tRNA ligase OS=Encephalitozoon cuniculi (strain GB-M1) GN=ECU02_1360 PE=1 SV=2	PF09180//PF00587//PF01204	Prolyl-tRNA synthetase, C-terminal//tRNA synthetase class II core domain (G, H, P, S and T)//Trehalase	GO:0006433//GO:0043039//GO:0005982//GO:0005991//GO:0006560//GO:0006418//GO:0006525//GO:0005985	prolyl-tRNA aminoacylation//tRNA aminoacylation//starch metabolic process//trehalose metabolic process//proline metabolic process//tRNA aminoacylation for protein translation//arginine metabolic process//sucrose metabolic process	GO:0016876//GO:0004827//GO:0004812//GO:0004555//GO:0005524//GO:0000166	ligase activity, forming aminoacyl-tRNA and related compounds//proline-tRNA ligase activity//aminoacyl-tRNA ligase activity//alpha,alpha-trehalase activity//ATP binding//nucleotide binding	GO:0005737	cytoplasm	KOG4163	Prolyl-tRNA synthetase
Cluster-28055.78414	1867.99	133.028	3.8117	2.8014e-17	1.3085e-14	1370	684384581	XP_009167895.1	289	1.16371e-25	hypothetical protein T265_04793 [Opisthorchis viverrini]>gi|663052362|gb|KER28333.1| hypothetical protein T265_04793 [Opisthorchis viverrini]	--	--	--	--	--	K02898	RP-L26e, RPL26	large subunit ribosomal protein L26e	http://www.genome.jp/dbget-bin/www_bget?ko:K02898	O26122	218	1.48384e-19	50S ribosomal protein L24P OS=Methanothermobacter thermautotrophicus (strain ATCC 29096 / DSM 1053 / JCM 10044 / NBRC 100330 / Delta H) GN=rpl24p PE=3 SV=1	PF00076//PF16906	RNA recognition motif. (a.k.a. RRM, RBD, or RNP domain)//Ribosomal proteins L26 eukaryotic, L24P archaeal	GO:0006412//GO:0042254	translation//ribosome biogenesis	GO:0003735//GO:0003676	structural constituent of ribosome//nucleic acid binding	GO:0015934//GO:0005840	large ribosomal subunit//ribosome	KOG0108	mRNA cleavage and polyadenylation factor I complex, subunit RNA15
Cluster-28055.81307	4497.36	337.604	3.7357	2.9469e-17	1.3718e-14	3081	195348229	XP_002040653.1	582	2.94862e-59	GM22225 [Drosophila sechellia]>gi|194122163|gb|EDW44206.1| GM22225 [Drosophila sechellia]	--	--	--	--	--	--	--	--	--	P22817	578	3.224e-60	Insulin-degrading enzyme OS=Drosophila melanogaster GN=Ide PE=1 SV=4	PF03896//PF02175	Translocon-associated protein (TRAP), alpha subunit//Serpentine type 7TM GPCR chemoreceptor Srb	GO:0007165//GO:0007606	signal transduction//sensory perception of chemical stimulus	GO:0004888	transmembrane signaling receptor activity	GO:0016021//GO:0005789	integral component of membrane//endoplasmic reticulum membrane	KOG0959	N-arginine dibasic convertase NRD1 and related Zn2+-dependent endopeptidases, insulinase superfamily
Cluster-28055.81446	1386.07	95.6984	3.8564	3.0375e-17	1.4092e-14	389	543715174	XP_005498866.1	133	4.37456e-08	PREDICTED: glutaredoxin-2, mitochondrial [Columba livia]	--	--	--	--	--	--	--	--	--	Q8SUM8	242	4.64922e-25	Glutaredoxin-like protein ECU08_1380 OS=Encephalitozoon cuniculi (strain GB-M1) GN=ECU08_1380 PE=1 SV=2	PF00462	Glutaredoxin	GO:0045454//GO:0006118	cell redox homeostasis//obsolete electron transport	GO:0015035//GO:0009055	protein disulfide oxidoreductase activity//electron carrier activity	--	--	KOG1752	Glutaredoxin and related proteins
Cluster-28055.81878	3371.55	249.121	3.7585	3.1262e-17	1.4456e-14	2415	198436587	XP_002123151.1	753	3.41147e-87	PREDICTED: tRNA-dihydrouridine(16/17) synthase [NAD(P)(+)]-like [Ciona intestinalis]	--	--	--	--	--	K05542	DUS1	tRNA-dihydrouridine synthase 1	http://www.genome.jp/dbget-bin/www_bget?ko:K05542	Q6P1R4	707	5.17588e-82	tRNA-dihydrouridine(16/17) synthase [NAD(P)(+)]-like OS=Homo sapiens GN=DUS1L PE=1 SV=1	PF01070//PF03388//PF01180//PF03079//PF00977//PF01207//PF03060	FMN-dependent dehydrogenase//Legume-like lectin family//Dihydroorotate dehydrogenase//ARD/ARD' family//Histidine biosynthesis protein//Dihydrouridine synthase (Dus)//Nitronate monooxygenase	GO:0008033//GO:0006807//GO:0000105//GO:0055114	tRNA processing//nitrogen compound metabolic process//histidine biosynthetic process//oxidation-reduction process	GO:0017150//GO:0016627//GO:0018580//GO:0016491//GO:0010309//GO:0050660	tRNA dihydrouridine synthase activity//oxidoreductase activity, acting on the CH-CH group of donors//nitronate monooxygenase activity//oxidoreductase activity//acireductone dioxygenase [iron(II)-requiring] activity//flavin adenine dinucleotide binding	GO:0016020//GO:0005737	membrane//cytoplasm	KOG2335	tRNA-dihydrouridine synthase
Cluster-28055.77062	991.446	65.3331	3.9236	3.1688e-17	1.4507e-14	6131	294932289	XP_002780198.1	400	2.15147e-38	cAMP-dependent protein kinase catalytic subunit, putative [Perkinsus marinus ATCC 50983]>gi|239890120|gb|EER11993.1| cAMP-dependent protein kinase catalytic subunit, putative [Perkinsus marinus ATCC 50983]	--	--	--	--	--	--	--	--	--	Q8SR56	1024	5.33001e-122	Probable phosphatidylinositol 3-kinase VPS34 homolog OS=Encephalitozoon cuniculi (strain GB-M1) GN=VPS34 PE=3 SV=2	PF10584//PF00069//PF00227//PF00106//PF01336//PF00583//PF01370//PF07714//PF00454	Proteasome subunit A N-terminal signature//Protein kinase domain//Proteasome subunit//short chain dehydrogenase//OB-fold nucleic acid binding domain//Acetyltransferase (GNAT) family//NAD dependent epimerase/dehydratase family//Protein tyrosine kinase//Phosphatidylinositol 3- and 4-kinase	GO:0042967//GO:0006511//GO:0051603//GO:0006468//GO:0008152	acyl-carrier-protein biosynthetic process//ubiquitin-dependent protein catabolic process//proteolysis involved in cellular protein catabolic process//protein phosphorylation//metabolic process	GO:0016491//GO:0008080//GO:0003676//GO:0004672//GO:0005524//GO:0050662//GO:0004175//GO:0016740//GO:0004298//GO:0016773//GO:0003824	oxidoreductase activity//N-acetyltransferase activity//nucleic acid binding//protein kinase activity//ATP binding//coenzyme binding//endopeptidase activity//transferase activity//threonine-type endopeptidase activity//phosphotransferase activity, alcohol group as acceptor//catalytic activity	GO:0019773//GO:0005839	proteasome core complex, alpha-subunit complex//proteasome core complex	KOG0598	Ribosomal protein S6 kinase and related proteins
Cluster-28055.79324	1952.47	140.048	3.8013	3.1622e-17	1.4507e-14	9586	514698880	XP_004997009.1	1452	2.52157e-169	DEAD/DEAH box helicase [Salpingoeca rosetta]>gi|326436235|gb|EGD81805.1| DEAD/DEAH box helicase [Salpingoeca rosetta]	449328920	KC513606.1	586	0	Encephalitozoon cuniculi clone supercont1.3 genomic sequence	K12598	MTR4, SKIV2L2	ATP-dependent RNA helicase DOB1	http://www.genome.jp/dbget-bin/www_bget?ko:K12598	P47047	1479	5.94109e-174	ATP-dependent RNA helicase DOB1 OS=Saccharomyces cerevisiae (strain ATCC 204508 / S288c) GN=MTR4 PE=1 SV=1	PF00005//PF00437//PF00270//PF04851//PF13304//PF06470	ABC transporter//Type II/IV secretion system protein//DEAD/DEAH box helicase//Type III restriction enzyme, res subunit//AAA domain, putative AbiEii toxin, Type IV TA system//SMC proteins Flexible Hinge Domain	GO:0051276//GO:0006810	chromosome organization//transport	GO:0097159//GO:0003677//GO:0005515//GO:0016887//GO:0003676//GO:0005524//GO:1901363//GO:0016787//GO:0004386	organic cyclic compound binding//DNA binding//protein binding//ATPase activity//nucleic acid binding//ATP binding//heterocyclic compound binding//hydrolase activity//helicase activity	GO:0005694	chromosome	KOG0948	Nuclear exosomal RNA helicase MTR4, DEAD-box superfamily
Cluster-28055.80613	5614.27	426.222	3.7194	3.1624e-17	1.4507e-14	2552	157132376	XP_001656025.1	1942	0	AAEL002851-PA [Aedes aegypti]>gi|108881720|gb|EAT45945.1| AAEL002851-PA [Aedes aegypti]	449329641	KC513611.1	683	0	Encephalitozoon cuniculi clone supercont1.9 genomic sequence	K07375	TUBB	tubulin beta	http://www.genome.jp/dbget-bin/www_bget?ko:K07375	Q8SS99	2222	0	Tubulin beta chain OS=Encephalitozoon cuniculi (strain GB-M1) GN=TUB2 PE=1 SV=1	PF04628//PF00091//PF09138	Sedlin, N-terminal conserved region//Tubulin/FtsZ family, GTPase domain//Urm1 (Ubiquitin related modifier)	GO:0034227//GO:0006888//GO:0006184//GO:0007018//GO:0051258	tRNA thio-modification//ER to Golgi vesicle-mediated transport//obsolete GTP catabolic process//microtubule-based movement//protein polymerization	GO:0005198//GO:0005525//GO:0003924	structural molecule activity//GTP binding//GTPase activity	GO:0005622//GO:0005737//GO:0005874	intracellular//cytoplasm//microtubule	KOG1375	Beta tubulin
Cluster-28055.65440	630.456	37.4083	4.075	3.2225e-17	1.4656e-14	2246	470296966	XP_004345485.1	192	2.5534e-12	hypothetical protein CAOG_05895 [Capsaspora owczarzaki ATCC 30864]	449329074	KC513607.1	200	6.70521e-98	Encephalitozoon cuniculi clone supercont1.4 genomic sequence	--	--	--	--	--	--	--	--	--	--	--	--	--	--	--	--	--	--
Cluster-28055.70269	1649.12	115.615	3.8343	3.2147e-17	1.4656e-14	631	--	--	--	--	--	--	--	--	--	--	--	--	--	--	--	--	--	--	PF04185	Phosphoesterase family	--	--	GO:0016788	hydrolase activity, acting on ester bonds	--	--	--	--
Cluster-28055.80394	4033.89	301.993	3.7396	3.2353e-17	1.4667e-14	4758	523571297	EPR58190.1	526	4.84968e-53	glucosephosphate-mutase GPM2 [Toxoplasma gondii GT1]>gi|557733581|gb|ESS29726.1| glucosephosphate-mutase GPM2 [Toxoplasma gondii VEG]>gi|672255336|gb|KFG31048.1| glucosephosphate-mutase GPM2 [Toxoplasma gondii GAB2-2007-GAL-DOM2]>gi|672261879|gb|KFG36212.1| glucosephosphate-mutase GPM2 [Toxoplasma gondii FOU]>gi|672271059|gb|KFG43564.1| glucosephosphate-mutase GPM2 [Toxoplasma gondii p89]>gi|8206…	287588	D14897.1	43	2.70167e-10	YSA14830D Candida cylindracea tRNA, strain: ATCC 14830	--	--	--	--	O74478	467	4.77161e-47	Probable phosphoribomutase OS=Schizosaccharomyces pombe (strain 972 / ATCC 24843) GN=SPCC1840.05c PE=1 SV=1	PF01294//PF02879//PF01504//PF02880//PF00408//PF02878	Ribosomal protein L13e//Phosphoglucomutase/phosphomannomutase, alpha/beta/alpha domain II//Phosphatidylinositol-4-phosphate 5-Kinase//Phosphoglucomutase/phosphomannomutase, alpha/beta/alpha domain III//Phosphoglucomutase/phosphomannomutase, C-terminal domain//Phosphoglucomutase/phosphomannomutase, alpha/beta/alpha domain I	GO:0006412//GO:0005975//GO:0042254//GO:0046488//GO:0071704	translation//carbohydrate metabolic process//ribosome biogenesis//phosphatidylinositol metabolic process//organic substance metabolic process	GO:0016868//GO:0003735//GO:0016307	intramolecular transferase activity, phosphotransferases//structural constituent of ribosome//phosphatidylinositol phosphate kinase activity	GO:0005840//GO:0005622	ribosome//intracellular	KOG1220	Phosphoglucomutase/phosphomannomutase
Cluster-28055.84083	1158.13	79.4206	3.8661	3.2859e-17	1.4848e-14	5231	632961046	XP_007896537.1	816	3.52151e-88	PREDICTED: 5'-3' exoribonuclease 2 isoform X2 [Callorhinchus milii]	--	--	--	--	--	--	--	--	--	Q9FQ04	776	3.98025e-84	5'-3' exoribonuclease 4 OS=Arabidopsis thaliana GN=XRN4 PE=2 SV=1	PF02535//PF16588//PF01336//PF04042//PF00098//PF03159	ZIP Zinc transporter//C2H2 zinc-finger//OB-fold nucleic acid binding domain//DNA polymerase alpha/epsilon subunit B//Zinc knuckle//XRN 5'-3' exonuclease N-terminus	GO:0055085//GO:0030001//GO:0006260	transmembrane transport//metal ion transport//DNA replication	GO:0003887//GO:0003677//GO:0046873//GO:0004527//GO:0008270//GO:0003676	DNA-directed DNA polymerase activity//DNA binding//metal ion transmembrane transporter activity//exonuclease activity//zinc ion binding//nucleic acid binding	GO:0042575//GO:0016020	DNA polymerase complex//membrane	KOG2044	5'-3' exonuclease HKE1/RAT1
Cluster-28055.91805	560.994	32.3342	4.1169	3.3136e-17	1.4924e-14	606	347967301	XP_308019.4	338	1.86631e-36	AGAP002169-PA [Anopheles gambiae str. PEST]>gi|333466359|gb|EAA03781.4| AGAP002169-PA [Anopheles gambiae str. PEST]>gi|668445449|gb|KFB35781.1| AGAP002169-PA-like protein [Anopheles sinensis]	401825194	XM_003886644.1	117	2.39222e-52	Encephalitozoon hellem ATCC 50504 ubiquitin-conjugating enzyme E2 (EHEL_010890), partial mRNA	K04555	UBE2G2, UBC7	ubiquitin-conjugating enzyme E2 G2	http://www.genome.jp/dbget-bin/www_bget?ko:K04555	Q8SSK3	595	8.31233e-76	Probable ubiquitin-conjugating enzyme E2 ECU01_1010 OS=Encephalitozoon cuniculi (strain GB-M1) GN=ECU01_1010 PE=1 SV=1	--	--	--	--	--	--	--	--	KOG0425	Ubiquitin-protein ligase
Cluster-28055.78557	1834.8	131.306	3.8046	3.3503e-17	1.5041e-14	7522	831772151	XP_012753519.1	327	5.27289e-30	hypothetical protein SAMD00019534_069530, partial [Acytostelium subglobosum LB1]>gi|735854151|dbj|GAM23778.1| hypothetical protein SAMD00019534_069530, partial [Acytostelium subglobosum LB1]	303391135	XM_003073752.1	242	1.01876e-120	Encephalitozoon intestinalis ATCC 50506 ubiquitin fusion degradation protein 1 partial mRNA	K14016	UFD1	ubiquitin fusion degradation protein 1	http://www.genome.jp/dbget-bin/www_bget?ko:K14016	Q54PF1	316	1.8098e-29	Casein kinase II subunit beta OS=Dictyostelium discoideum GN=csnk2b PE=3 SV=1	PF01214//PF14634//PF03152	Casein kinase II regulatory subunit//zinc-RING finger domain//Ubiquitin fusion degradation protein UFD1	GO:0006511//GO:0045859	ubiquitin-dependent protein catabolic process//regulation of protein kinase activity	GO:0019887//GO:0008270//GO:0005515	protein kinase regulator activity//zinc ion binding//protein binding	GO:0005956	protein kinase CK2 complex	KOG1816	Ubiquitin fusion-degradation protein
Cluster-28055.80688	14378.3	1122.8	3.6787	3.6084e-17	1.6147e-14	5764	--	--	--	--	--	--	--	--	--	--	--	--	--	--	--	--	--	--	PF08019//PF02601//PF07926	Domain of unknown function (DUF1705)//Exonuclease VII, large subunit//TPR/MLP1/MLP2-like protein	GO:0006606//GO:0006308	protein import into nucleus//DNA catabolic process	GO:0008855	exodeoxyribonuclease VII activity	GO:0016021//GO:0009318	integral component of membrane//exodeoxyribonuclease VII complex	--	--
Cluster-28055.80395	2516.4	185.87	3.759	3.6425e-17	1.6247e-14	8067	294875421	XP_002767313.1	470	3.11823e-47	mRNA export protein, putative [Perkinsus marinus ATCC 50983]>gi|239868876|gb|EER00031.1| mRNA export protein, putative [Perkinsus marinus ATCC 50983]	13560073	AL590446.1	350	1.00398e-180	chromosome VI of strain GB-M1 of Encephalitozoon cuniculi (Microspora)	K00940	ndk, NME	nucleoside-diphosphate kinase	http://www.genome.jp/dbget-bin/www_bget?ko:K00940	Q8SRM7	596	3.21405e-68	Nucleoside diphosphate kinase OS=Encephalitozoon cuniculi (strain GB-M1) GN=NDK1 PE=1 SV=1	PF00400//PF00334//PF00810	WD domain, G-beta repeat//Nucleoside diphosphate kinase//ER lumen protein retaining receptor	GO:0006621//GO:0006183//GO:0006206//GO:0006241//GO:0006228//GO:0006144//GO:0006165	protein retention in ER lumen//GTP biosynthetic process//pyrimidine nucleobase metabolic process//CTP biosynthetic process//UTP biosynthetic process//purine nucleobase metabolic process//nucleoside diphosphate phosphorylation	GO:0005515//GO:0004550//GO:0046923	protein binding//nucleoside diphosphate kinase activity//ER retention sequence binding	GO:0016021//GO:0005783	integral component of membrane//endoplasmic reticulum	KOG0647	mRNA export protein (contains WD40 repeats)
Cluster-28055.80693	2083.15	151.244	3.7838	3.6589e-17	1.6268e-14	2414	470266068	XP_004361672.1	605	2.59369e-63	26S proteasome regulatory subunit S1 [Dictyostelium fasciculatum]>gi|328875457|gb|EGG23821.1| 26S proteasome regulatory subunit S1 [Dictyostelium fasciculatum]	--	--	--	--	--	--	--	--	--	Q8SSH5	3080	0	26S proteasome regulatory subunit RPN2 OS=Encephalitozoon cuniculi (strain GB-M1) GN=RPN2 PE=1 SV=1	PF02985	HEAT repeat	--	--	GO:0005515	protein binding	--	--	KOG2062	26S proteasome regulatory complex, subunit RPN2/PSMD1
Cluster-28055.80853	856.034	55.5973	3.9446	3.6935e-17	1.6369e-14	1730	831761724	XP_012750341.1	304	2.12503e-27	hypothetical protein SAMD00019534_098550 [Acytostelium subglobosum LB1]>gi|735850973|dbj|GAM26680.1| hypothetical protein SAMD00019534_098550 [Acytostelium subglobosum LB1]	693673951	NC_024902.1	136	1.94266e-62	Encephalitozoon romaleae SJ-2008 chromosome VII, complete sequence >gnl|BL_ORD_ID|13287064 Encephalitozoon romaleae SJ-2008 chromosome VII, complete sequence	K04378	SRF	serum response factor	http://www.genome.jp/dbget-bin/www_bget?ko:K04378	Q54TY7	289	1.3964e-26	Serum response factor homolog A OS=Dictyostelium discoideum GN=srfA PE=1 SV=1	PF00319	SRF-type transcription factor (DNA-binding and dimerisation domain)	--	--	GO:0003677//GO:0046983	DNA binding//protein dimerization activity	--	--	KOG0015	Regulator of arginine metabolism and related MADS box-containing transcription factors
Cluster-28055.77355	2843.18	210.477	3.7558	3.7384e-17	1.6515e-14	4904	734556048	KHN83006.1	1051	1.3532e-125	Tryptophan--tRNA ligase, cytoplasmic [Toxocara canis]	401828005	XM_003888246.1	268	2.33371e-135	Encephalitozoon hellem ATCC 50504 aminoacyl-tRNA ligase (EHEL_110400), partial mRNA	--	--	--	--	O96771	1667	0	Tryptophan--tRNA ligase OS=Encephalitozoon cuniculi (strain GB-M1) GN=ECU11_0530 PE=1 SV=2	PF08613//PF00579	Cyclin//tRNA synthetases class I (W and Y)	GO:0006418//GO:0000079	tRNA aminoacylation for protein translation//regulation of cyclin-dependent protein serine/threonine kinase activity	GO:0005524//GO:0000166//GO:0019901//GO:0004812	ATP binding//nucleotide binding//protein kinase binding//aminoacyl-tRNA ligase activity	--	--	KOG2145	Cytoplasmic tryptophanyl-tRNA synthetase
Cluster-28055.77578	804.33	51.6326	3.9614	3.8245e-17	1.6843e-14	2058	443682901	ELT87336.1	442	5.06428e-44	hypothetical protein CAPTEDRAFT_220075 [Capitella teleta]	--	--	--	--	--	--	--	--	--	Q7X911	450	2.18661e-46	Phosphoinositide phosphatase SAC6 OS=Arabidopsis thaliana GN=SAC6 PE=2 SV=1	PF11857//PF02383	Domain of unknown function (DUF3377)//SacI homology domain	--	--	GO:0042578//GO:0004222	phosphoric ester hydrolase activity//metalloendopeptidase activity	--	--	KOG1889	Putative phosphoinositide phosphatase
Cluster-28055.80497	643.146	38.6921	4.055	3.9186e-17	1.7202e-14	2605	260804797	XP_002597274.1	801	2.21578e-95	hypothetical protein BRAFLDRAFT_203636 [Branchiostoma floridae]>gi|229282537|gb|EEN53286.1| hypothetical protein BRAFLDRAFT_203636, partial [Branchiostoma floridae]	835968211	XM_012845693.1	39	2.46129e-08	PREDICTED: Setaria italica histone deacetylase 2-like (LOC101769209), transcript variant X3, mRNA	K11418	HDAC11	histone deacetylase 11	http://www.genome.jp/dbget-bin/www_bget?ko:K11418	Q944K3	794	3.61963e-95	Histone deacetylase 2 OS=Arabidopsis thaliana GN=HDA2 PE=2 SV=2	PF00082	Subtilase family	GO:0006508	proteolysis	GO:0004252	serine-type endopeptidase activity	--	--	KOG1344	Predicted histone deacetylase
Cluster-28055.74332	2180.2	159.789	3.7702	4.02e-17	1.7592e-14	4349	573893845	XP_006634674.1	1422	6.96649e-178	PREDICTED: lysine--tRNA ligase-like [Lepisosteus oculatus]	764568621	XM_011464035.1	110	1.40343e-47	PREDICTED: Fragaria vesca subsp. vesca lysine--tRNA ligase-like (LOC101307578), mRNA	K04567	KARS, lysS	lysyl-tRNA synthetase, class II	http://www.genome.jp/dbget-bin/www_bget?ko:K04567	Q8SS56	2116	0	Probable lysine--tRNA ligase, cytoplasmic OS=Encephalitozoon cuniculi (strain GB-M1) GN=ECU04_0580 PE=3 SV=2	PF01321//PF00152//PF01336//PF01409//PF04900	Creatinase/Prolidase N-terminal domain//tRNA synthetases class II (D, K and N)//OB-fold nucleic acid binding domain//tRNA synthetases class II core domain (F)//Fcf1	GO:0006418//GO:0043039	tRNA aminoacylation for protein translation//tRNA aminoacylation	GO:0000049//GO:0016787//GO:0000166//GO:0005524//GO:0003676//GO:0004812	tRNA binding//hydrolase activity//nucleotide binding//ATP binding//nucleic acid binding//aminoacyl-tRNA ligase activity	GO:0032040//GO:0005737	small-subunit processome//cytoplasm	KOG2413	Xaa-Pro aminopeptidase
Cluster-28055.78260	1618.12	116.016	3.8019	4.1179e-17	1.7963e-14	4307	148222432	NP_001085987.1	877	1.1063e-100	chaperonin containing TCP1, subunit 4 (delta) [Xenopus laevis]>gi|49115923|gb|AAH73652.1| MGC82994 protein [Xenopus laevis]	--	--	--	--	--	K09496	CCT4	T-complex protein 1 subunit delta	http://www.genome.jp/dbget-bin/www_bget?ko:K09496	Q8SSH3	1869	0	T-complex protein 1 subunit delta OS=Encephalitozoon cuniculi (strain GB-M1) GN=CCT4 PE=1 SV=1	PF00118	TCP-1/cpn60 chaperonin family	--	--	GO:0005524	ATP binding	--	--	KOG0358	Chaperonin complex component, TCP-1 delta subunit (CCT4)
Cluster-28055.79939	4595.79	351.302	3.7095	4.2808e-17	1.8615e-14	9020	330844422	XP_003294125.1	1994	0	RNA polymerase I, largest subunit [Dictyostelium purpureum]>gi|325075464|gb|EGC29348.1| RNA polymerase I, largest subunit [Dictyostelium purpureum]	107872883	NM_001041173.1	138	7.95394e-63	Encephalitozoon cuniculi GB-M1 60S RIBOSOMAL PROTEIN L13A (L16) (ECU04_1380) partial mRNA	K02999	RPA1, POLR1A	DNA-directed RNA polymerase I subunit RPA1	http://www.genome.jp/dbget-bin/www_bget?ko:K02999	P15398	2069	0	DNA-directed RNA polymerase I subunit rpa1 OS=Schizosaccharomyces pombe (strain 972 / ATCC 24843) GN=rpa1 PE=1 SV=2	PF04983//PF00069//PF05000//PF04997//PF14721//PF04998//PF00623//PF06293//PF00572//PF07714	RNA polymerase Rpb1, domain 3//Protein kinase domain//RNA polymerase Rpb1, domain 4//RNA polymerase Rpb1, domain 1//Apoptosis-inducing factor, mitochondrion-associated, C-term//RNA polymerase Rpb1, domain 5//RNA polymerase Rpb1, domain 2//Lipopolysaccharide kinase (Kdo/WaaP) family//Ribosomal protein L13//Protein tyrosine kinase	GO:0006412//GO:0006206//GO:0006468//GO:0042254//GO:0006351//GO:0006144	translation//pyrimidine nucleobase metabolic process//protein phosphorylation//ribosome biogenesis//transcription, DNA-templated//purine nucleobase metabolic process	GO:0003735//GO:0004672//GO:0005524//GO:0003677//GO:0016773//GO:0003899//GO:0046983	structural constituent of ribosome//protein kinase activity//ATP binding//DNA binding//phosphotransferase activity, alcohol group as acceptor//DNA-directed RNA polymerase activity//protein dimerization activity	GO:0005730//GO:0005840//GO:0016020	nucleolus//ribosome//membrane	KOG0262	RNA polymerase I, large subunit
Cluster-28055.77245	436.986	23.7783	4.1999	4.353e-17	1.887e-14	1619	--	--	--	--	--	--	--	--	--	--	--	--	--	--	--	--	--	--	PF06009//PF01544	Laminin Domain II//CorA-like Mg2+ transporter protein	GO:0007155//GO:0030001//GO:0055085	cell adhesion//metal ion transport//transmembrane transport	GO:0046873	metal ion transmembrane transporter activity	GO:0016020	membrane	--	--
Cluster-28055.80884	2350.31	174.053	3.7553	4.4099e-17	1.9057e-14	3136	765551334	KJE91955.1	1022	7.05082e-122	ATP-binding cassette sub-family F member 3, variant [Capsaspora owczarzaki ATCC 30864]	--	--	--	--	--	K06158	ABCF3	ATP-binding cassette, subfamily F, member 3	http://www.genome.jp/dbget-bin/www_bget?ko:K06158	Q8SRV5	1996	0	Probable ATP-binding cassette sub-family F member 3 homolog OS=Encephalitozoon cuniculi (strain GB-M1) GN=ECU05_1190 PE=3 SV=1	PF00735//PF03193//PF03266//PF00005//PF08477//PF01637//PF00006//PF00448//PF10662//PF01926//PF01154//PF01580//PF02367//PF00931//PF00004//PF13304//PF00910//PF03205//PF00437	Septin//Protein of unknown function, DUF258//NTPase//ABC transporter//Ras of Complex, Roc, domain of DAPkinase//Archaeal ATPase//ATP synthase alpha/beta family, nucleotide-binding domain//SRP54-type protein, GTPase domain//Ethanolamine utilisation - propanediol utilisation//50S ribosome-binding GTPase//Hydroxymethylglutaryl-coenzyme A synthase N terminal//FtsK/SpoIIIE family//Threonylcarbamoyl ad…	GO:0007264//GO:0006084//GO:0008299//GO:0006552//GO:0006614//GO:0006777//GO:0006550//GO:0006574//GO:0046950//GO:0006810//GO:0002949//GO:0006576	small GTPase mediated signal transduction//acetyl-CoA metabolic process//isoprenoid biosynthetic process//leucine catabolic process//SRP-dependent cotranslational protein targeting to membrane//Mo-molybdopterin cofactor biosynthetic process//isoleucine catabolic process//valine catabolic process//cellular ketone body metabolic process//transport//tRNA threonylcarbamoyladenosine modification//cell…	GO:0016887//GO:0003724//GO:0003924//GO:0004421//GO:0043531//GO:0000166//GO:0005524//GO:0005525//GO:0003677//GO:0098519//GO:0003723	ATPase activity//RNA helicase activity//GTPase activity//hydroxymethylglutaryl-CoA synthase activity//ADP binding//nucleotide binding//ATP binding//GTP binding//DNA binding//nucleotide phosphatase activity, acting on free nucleotides//RNA binding	--	--	KOG0062	ATPase component of ABC transporters with duplicated ATPase domains/Translation elongation factor EF-3b
Cluster-28055.84404	712.78	45.2984	3.9759	4.5486e-17	1.9596e-14	1548	657747209	XP_008308897.1	913	1.42658e-114	PREDICTED: histone-binding protein RBBP7 [Cynoglossus semilaevis]	107879152	NM_001041625.1	181	1.6738e-87	Encephalitozoon cuniculi GB-M1 HISTONE ACETYLTRANSFERASE TYPE B SUBUNIT 2 (ECU07_0750) partial mRNA	K10752	RBBP4, HAT2, CAF1, MIS16	histone-binding protein RBBP4	http://www.genome.jp/dbget-bin/www_bget?ko:K10752	Q8SRK1	1561	0	Histone acetyltransferase type B subunit 2 OS=Encephalitozoon cuniculi (strain GB-M1) GN=HAT2 PE=1 SV=1	PF00400//PF02317	WD domain, G-beta repeat//NAD/NADP octopine/nopaline dehydrogenase, alpha-helical domain	GO:0055114	oxidation-reduction process	GO:0016491//GO:0050662//GO:0005515	oxidoreductase activity//coenzyme binding//protein binding	--	--	KOG0264	Nucleosome remodeling factor, subunit CAF1/NURF55/MSI1
Cluster-28055.84078	1833.63	133.229	3.7827	4.5688e-17	1.9622e-14	3285	569359522	ETO07454.1	151	2.97319e-07	WD-40 repeat protein [Reticulomyxa filosa]	--	--	--	--	--	--	--	--	--	--	--	--	--	PF02183//PF03587//PF03178	Homeobox associated leucine zipper//EMG1/NEP1 methyltransferase//CPSF A subunit region	GO:0006355	regulation of transcription, DNA-templated	GO:0008168//GO:0003676//GO:0043565//GO:0003700	methyltransferase activity//nucleic acid binding//sequence-specific DNA binding//transcription factor activity, sequence-specific DNA binding	GO:0005667//GO:0005634	transcription factor complex//nucleus	--	--
Cluster-28055.70288	1603.75	114.677	3.8058	4.6126e-17	1.9688e-14	6724	568299434	ETN85291.1	212	6.98197e-15	adaptin region [Necator americanus]	--	--	--	--	--	--	--	--	--	O42964	248	2.58175e-20	Transcription factor iws1 OS=Schizosaccharomyces pombe (strain 972 / ATCC 24843) GN=iws1 PE=3 SV=1	PF08711//PF01602//PF10484//PF04670	TFIIS helical bundle-like domain//Adaptin N terminal region//Mitochondrial ribosomal protein S23//Gtr1/RagA G protein conserved region	GO:0006351//GO:0042254//GO:0006886//GO:0006412//GO:0016192	transcription, DNA-templated//ribosome biogenesis//intracellular protein transport//translation//vesicle-mediated transport	GO:0005525//GO:0003735//GO:0003677	GTP binding//structural constituent of ribosome//DNA binding	GO:0030117//GO:0005634//GO:0005840	membrane coat//nucleus//ribosome	KOG1061	Vesicle coat complex AP-1/AP-2/AP-4, beta subunit
Cluster-28055.79796	5168.65	397.191	3.7019	4.6084e-17	1.9688e-14	7753	530646326	XP_005309799.1	801	5.79248e-83	PREDICTED: probable ATP-dependent RNA helicase DDX60 isoform X1 [Chrysemys picta bellii]>gi|530646328|ref|XP_005309800.1| PREDICTED: probable ATP-dependent RNA helicase DDX60 isoform X1 [Chrysemys picta bellii]	685880180	XM_009266250.1	743	0	Encephalitozoon romaleae SJ-2008 putative Ski2 RNA helicase mRNA	--	--	--	--	Q9P7T8	878	1.04955e-93	Uncharacterized helicase C694.02 OS=Schizosaccharomyces pombe (strain 972 / ATCC 24843) GN=SPAC694.02 PE=3 SV=1	PF01157//PF04851//PF00163//PF06777//PF02932//PF03602//PF01479//PF00270//PF07297//PF10104//PF02121	Ribosomal protein L21e//Type III restriction enzyme, res subunit//Ribosomal protein S4/S9 N-terminal domain//Helical and beta-bridge domain//Neurotransmitter-gated ion-channel transmembrane region//Conserved hypothetical protein 95//S4 domain//DEAD/DEAH box helicase//Dolichol phosphate-mannose biosynthesis regulatory protein (DPM2)//Di-sulfide bridge nucleocytoplasmic transport domain//Phosphatid…	GO:0006406//GO:0006412//GO:0006811//GO:0031167//GO:0006998//GO:0006611//GO:0006810//GO:0042254//GO:0009059	mRNA export from nucleus//translation//ion transport//rRNA methylation//nuclear envelope organization//protein export from nucleus//transport//ribosome biogenesis//macromolecule biosynthetic process	GO:0003676//GO:0008168//GO:0003735//GO:0016787//GO:0005524//GO:0003677//GO:0019843//GO:0003723	nucleic acid binding//methyltransferase activity//structural constituent of ribosome//hydrolase activity//ATP binding//DNA binding//rRNA binding//RNA binding	GO:0031965//GO:0005840//GO:0005622//GO:0030176//GO:0016020//GO:0005634	nuclear membrane//ribosome//intracellular//integral component of endoplasmic reticulum membrane//membrane//nucleus	KOG0949	Predicted helicase, DEAD-box superfamily
Cluster-28055.79309	3070.01	229.99	3.7386	4.7987e-17	2.042e-14	2249	--	--	--	--	--	--	--	--	--	--	--	--	--	--	--	--	--	--	--	--	--	--	--	--	--	--	--	--
Cluster-28055.82082	4235.57	322.13	3.7168	4.8813e-17	2.0697e-14	400	--	--	--	--	--	--	--	--	--	--	--	--	--	--	--	--	--	--	--	--	--	--	--	--	--	--	--	--
Cluster-28055.82537	860.02	56.4083	3.9304	4.8938e-17	2.0697e-14	902	602667983	XP_007439546.1	420	1.5076e-46	PREDICTED: proteasome subunit beta type-1 [Python bivittatus]	--	--	--	--	--	K02732	PSMB1	20S proteasome subunit beta 6	http://www.genome.jp/dbget-bin/www_bget?ko:K02732	Q8SRH6	914	2.7102e-121	Probable proteasome subunit beta type-6 OS=Encephalitozoon cuniculi (strain GB-M1) GN=PRE7 PE=1 SV=1	PF00227	Proteasome subunit	GO:0051603	proteolysis involved in cellular protein catabolic process	GO:0004298	threonine-type endopeptidase activity	GO:0005839	proteasome core complex	KOG0179	20S proteasome, regulatory subunit beta type PSMB1/PRE7
Cluster-28055.79228	1202.6	83.4551	3.849	5.0308e-17	2.1212e-14	3682	327274351	XP_003221941.1	849	7.31951e-99	PREDICTED: 3-ketoacyl-CoA thiolase, peroxisomal [Anolis carolinensis]	--	--	--	--	--	--	--	--	--	Q8SVA6	1343	2.82175e-172	3-ketoacyl-CoA thiolase, peroxisomal OS=Encephalitozoon cuniculi (strain GB-M1) GN=FOX3 PE=1 SV=1	PF00108//PF11654//PF02803	Thiolase, N-terminal domain//Protein of unknown function (DUF2665)//Thiolase, C-terminal domain	GO:0009306//GO:0008152	protein secretion//metabolic process	GO:0016747	transferase activity, transferring acyl groups other than amino-acyl groups	--	--	KOG1389	3-oxoacyl CoA thiolase
Cluster-28055.81888	2634.45	198.771	3.7283	5.0628e-17	2.1282e-14	1863	562850482	XP_006153994.1	852	1.64803e-101	PREDICTED: long-chain-fatty-acid--CoA ligase 5 isoform X8 [Tupaia chinensis]	--	--	--	--	--	K01897	ACSL, fadD	long-chain acyl-CoA synthetase	http://www.genome.jp/dbget-bin/www_bget?ko:K01897	Q9ULC5	816	2.80487e-97	Long-chain-fatty-acid--CoA ligase 5 OS=Homo sapiens GN=ACSL5 PE=1 SV=1	PF00501	AMP-binding enzyme	GO:0008152	metabolic process	GO:0003824	catalytic activity	--	--	KOG1256	Long-chain acyl-CoA synthetases (AMP-forming)
Cluster-28055.80846	2242.54	166.761	3.7493	5.0887e-17	2.1326e-14	6056	754345820	XP_004363845.2	635	1.08499e-63	serine/threonine-protein kinase ppk15 [Capsaspora owczarzaki ATCC 30864]>gi|765551340|gb|KJE91961.1| CMGC/DYRK/YAK protein kinase [Capsaspora owczarzaki ATCC 30864]	--	--	--	--	--	K18669	DYRK2_3_4	dual specificity tyrosine-phosphorylation-regulated kinase 2/3/4	http://www.genome.jp/dbget-bin/www_bget?ko:K18669	Q8SQZ4	1650	0	Probable dual specificity protein kinase YAK1 homolog OS=Encephalitozoon cuniculi (strain GB-M1) GN=YAK1 PE=3 SV=1	PF02344//PF06293//PF02671//PF05445//PF00069//PF07714	Myc leucine zipper domain//Lipopolysaccharide kinase (Kdo/WaaP) family//Paired amphipathic helix repeat//Poxvirus serine/threonine protein kinase//Protein kinase domain//Protein tyrosine kinase	GO:0006355//GO:0006468	regulation of transcription, DNA-templated//protein phosphorylation	GO:0003700//GO:0005524//GO:0004672//GO:0016773	transcription factor activity, sequence-specific DNA binding//ATP binding//protein kinase activity//phosphotransferase activity, alcohol group as acceptor	GO:0016020//GO:0005634//GO:0005667	membrane//nucleus//transcription factor complex	KOG4204	Histone deacetylase complex, SIN3 component
Cluster-28055.82967	1361.46	96.1374	3.8239	5.179e-17	2.1639e-14	1970	471223538	XP_004030545.1	536	1.95725e-57	hypothetical protein IMG5_158590 [Ichthyophthirius multifiliis]>gi|340502638|gb|EGR29309.1| hypothetical protein IMG5_158590 [Ichthyophthirius multifiliis]	392998039	CP002715.1	259	9.34513e-131	Encephalitozoon hellem ATCC 50504 chromosome III, complete sequence	K03364	CDH1	cell division cycle 20-like protein 1, cofactor of APC complex	http://www.genome.jp/dbget-bin/www_bget?ko:K03364	Q8L3Z8	510	3.62079e-55	Protein FIZZY-RELATED 2 OS=Arabidopsis thaliana GN=FZR2 PE=1 SV=1	PF00400//PF02045	WD domain, G-beta repeat//CCAAT-binding transcription factor (CBF-B/NF-YA) subunit B	GO:0006355	regulation of transcription, DNA-templated	GO:0005515//GO:0003700	protein binding//transcription factor activity, sequence-specific DNA binding	GO:0005667	transcription factor complex	KOG0305	Anaphase promoting complex, Cdc20, Cdh1, and Ama1 subunits
Cluster-28055.83567	200.992	6.55862	4.9376	5.2815e-17	2.2001e-14	1974	270017053	EFA13499.1	207	3.00781e-14	hypothetical protein TcasGA2_TC004258 [Tribolium castaneum]	--	--	--	--	--	--	--	--	--	--	--	--	--	--	--	--	--	--	--	--	--	--	--
Cluster-28055.79912	864.571	57.3285	3.9147	5.3601e-17	2.2262e-14	4156	198431731	XP_002129095.1	509	1.13993e-53	PREDICTED: putative deoxyribonuclease TATDN1 [Ciona intestinalis]	685879384	XM_009265852.1	252	1.54862e-126	Encephalitozoon romaleae SJ-2008 putative PSP1-like protein mRNA	K03424	tatD	TatD DNase family protein	http://www.genome.jp/dbget-bin/www_bget?ko:K03424	Q8SW70	1052	2.12048e-130	Putative deoxyribonuclease TATDN1 homolog OS=Encephalitozoon cuniculi (strain GB-M1) GN=ECU03_0200 PE=3 SV=1	PF00575//PF02509//PF01393//PF02905//PF01026	S1 RNA binding domain//Rotavirus non-structural protein 35//Chromo shadow domain//Epstein Barr virus nuclear antigen-1, DNA-binding domain//TatD related DNase	GO:0006275//GO:0006308//GO:0006260//GO:0045893//GO:0019079	regulation of DNA replication//DNA catabolic process//DNA replication//positive regulation of transcription, DNA-templated//viral genome replication	GO:0003723//GO:0003688//GO:0003677//GO:0016888//GO:0003676	RNA binding//DNA replication origin binding//DNA binding//endodeoxyribonuclease activity, producing 5'-phosphomonoesters//nucleic acid binding	GO:0005634//GO:0042025//GO:0046809	nucleus//host cell nucleus//replication compartment	KOG4679	Uncharacterized protein PSP1 (suppressor of DNA polymerase alpha mutations in yeast)
Cluster-28055.73332	852.908	56.3568	3.9197	5.4074e-17	2.2391e-14	2222	--	--	--	--	--	--	--	--	--	--	--	--	--	--	--	--	--	--	--	--	--	--	--	--	--	--	--	--
Cluster-28055.61552	483.943	27.5585	4.1343	5.6676e-17	2.3399e-14	1229	--	--	--	--	--	--	--	--	--	--	--	--	--	--	--	--	--	--	--	--	--	--	--	--	--	--	--	--
Cluster-28055.79763	1771	130.495	3.7625	5.6862e-17	2.3406e-14	5606	676494196	XP_009066482.1	383	4.78899e-36	hypothetical protein LOTGIDRAFT_211321 [Lottia gigantea]>gi|556094028|gb|ESO82681.1| hypothetical protein LOTGIDRAFT_211321 [Lottia gigantea]	--	--	--	--	--	K01597	MVD, mvaD	diphosphomevalonate decarboxylase	http://www.genome.jp/dbget-bin/www_bget?ko:K01597	Q8SR09	640	9.17047e-74	Homeobox protein HD-2 OS=Encephalitozoon cuniculi (strain GB-M1) GN=HD-2 PE=3 SV=1	PF00707//PF01459//PF00046//PF00874//PF05920//PF00288	Translation initiation factor IF-3, C-terminal domain//Eukaryotic porin//Homeobox domain//PRD domain//Homeobox KN domain//GHMP kinases N terminal domain	GO:0055085//GO:0006355//GO:0006413	transmembrane transport//regulation of transcription, DNA-templated//translational initiation	GO:0003677//GO:0005524	DNA binding//ATP binding	GO:0005741	mitochondrial outer membrane	KOG2833	Mevalonate pyrophosphate decarboxylase
Cluster-28055.76334	756.683	48.9077	3.9516	5.7589e-17	2.3636e-14	4127	828197183	XP_012553802.1	867	6.38828e-101	PREDICTED: phosphatidylinositol N-acetylglucosaminyltransferase subunit A-like, partial [Hydra vulgaris]	--	--	--	--	--	K03857	PIGA, GPI3	phosphatidylinositol glycan, class A	http://www.genome.jp/dbget-bin/www_bget?ko:K03857	A6ZW78	789	2.28653e-91	Phosphatidylinositol N-acetylglucosaminyltransferase GPI3 subunit OS=Saccharomyces cerevisiae (strain YJM789) GN=SPT14 PE=3 SV=1	PF00076//PF08288//PF00036//PF00642//PF13499//PF04004//PF03874//PF13405	RNA recognition motif. (a.k.a. RRM, RBD, or RNP domain)//PIGA (GPI anchor biosynthesis)//EF hand//Zinc finger C-x8-C-x5-C-x3-H type (and similar)//EF-hand domain pair//Leo1-like protein//RNA polymerase Rpb4//EF-hand domain	GO:0016570//GO:0006506//GO:0006368//GO:0006206//GO:0006351//GO:0006144	histone modification//GPI anchor biosynthetic process//transcription elongation from RNA polymerase II promoter//pyrimidine nucleobase metabolic process//transcription, DNA-templated//purine nucleobase metabolic process	GO:0003676//GO:0003899//GO:0005509//GO:0046872	nucleic acid binding//DNA-directed RNA polymerase activity//calcium ion binding//metal ion binding	GO:0005730//GO:0016593	nucleolus//Cdc73/Paf1 complex	KOG1111	N-acetylglucosaminyltransferase complex, subunit PIG-A/SPT14, required for phosphatidylinositol biosynthesis/Sulfolipid synthase
Cluster-28055.71918	1866.07	137.353	3.764	5.7906e-17	2.3695e-14	2598	829086353	XP_012649591.1	293	1.10039e-26	uncharacterized protein [Babesia microti strain RI]>gi|399218296|emb|CCF75183.1| unnamed protein product [Babesia microti strain RI]	--	--	--	--	--	K02882	RP-L18Ae, RPL18A	large subunit ribosomal protein L18Ae	http://www.genome.jp/dbget-bin/www_bget?ko:K02882	P0CX24	271	2.50877e-25	60S ribosomal protein L20-B OS=Saccharomyces cerevisiae (strain ATCC 204508 / S288c) GN=RPL20B PE=1 SV=1	PF01775//PF04437//PF10186//PF08408	Ribosomal L18ae/LX protein domain//RINT-1 / TIP-1 family//Vacuolar sorting 38 and autophagy-related subunit 14//DNA polymerase family B viral insert	GO:0048193//GO:0010508//GO:0006412//GO:0006260//GO:0042254	Golgi vesicle transport//positive regulation of autophagy//translation//DNA replication//ribosome biogenesis	GO:0003735//GO:0003887	structural constituent of ribosome//DNA-directed DNA polymerase activity	GO:0005840//GO:0042575//GO:0005783	ribosome//DNA polymerase complex//endoplasmic reticulum	KOG0829	60S ribosomal protein L18A
Cluster-28055.78426	1422.87	101.912	3.8034	5.8247e-17	2.3765e-14	2270	--	--	--	--	--	--	--	--	--	--	--	--	--	--	Q12133	119	8.8095e-06	Signal peptidase complex subunit SPC3 OS=Saccharomyces cerevisiae (strain ATCC 204508 / S288c) GN=SPC3 PE=1 SV=1	PF01103//PF04573//PF16093	Surface antigen//Signal peptidase subunit//Proteasome assembly chaperone 4	GO:0043248//GO:0006465	proteasome assembly//signal peptide processing	GO:0008233	peptidase activity	GO:0016021//GO:0005787//GO:0019867	integral component of membrane//signal peptidase complex//outer membrane	KOG3372	Signal peptidase complex subunit
Cluster-28055.81347	5119.43	399.467	3.6798	5.8611e-17	2.3843e-14	1915	260789701	XP_002589884.1	180	1.50562e-11	hypothetical protein BRAFLDRAFT_235861 [Branchiostoma floridae]>gi|229275068|gb|EEN45895.1| hypothetical protein BRAFLDRAFT_235861, partial [Branchiostoma floridae]	--	--	--	--	--	K10641	LRSAM1	E3 ubiquitin-protein ligase LRSAM1	http://www.genome.jp/dbget-bin/www_bget?ko:K10641	Q6DHL5	162	5.09798e-11	Leucine-rich repeat-containing protein 57 OS=Danio rerio GN=lrrc57 PE=2 SV=1	PF11744//PF13855//PF08702//PF00560//PF13516//PF05478	Aluminium activated malate transporter//Leucine rich repeat//Fibrinogen alpha/beta chain family//Leucine Rich Repeat//Leucine Rich repeat//Prominin	GO:0015743//GO:0007165//GO:0051258//GO:0030168	malate transport//signal transduction//protein polymerization//platelet activation	GO:0030674//GO:0005515//GO:0005102	protein binding, bridging//protein binding//receptor binding	GO:0005577//GO:0016021	fibrinogen complex//integral component of membrane	KOG0619	FOG: Leucine rich repeat
Cluster-28055.74828	1378.59	98.426	3.808	5.9762e-17	2.424e-14	7133	145518808	XP_001445276.1	1265	2.93971e-145	hypothetical protein [Paramecium tetraurelia strain d4-2]>gi|124412720|emb|CAK77879.1| unnamed protein product [Paramecium tetraurelia]	68301705	DQ057508.1	47	2.42547e-12	Antonospora locustae clone 1h11 mRNA sequence	K12815	DHX38, PRP16	pre-mRNA-splicing factor ATP-dependent RNA helicase DHX38/PRP16	http://www.genome.jp/dbget-bin/www_bget?ko:K12815	Q8SQQ3	1490	0	tRNA N6-adenosine threonylcarbamoyltransferase OS=Encephalitozoon cuniculi (strain GB-M1) GN=KAE1 PE=3 SV=1	PF02543//PF00270//PF00005//PF04408//PF03193//PF01695//PF04851//PF07652//PF05476//PF02562	Carbamoyltransferase N-terminus//DEAD/DEAH box helicase//ABC transporter//Helicase associated domain (HA2)//Protein of unknown function, DUF258//IstB-like ATP binding protein//Type III restriction enzyme, res subunit//Flavivirus DEAD domain//PET122//PhoH-like protein	GO:0009058//GO:0097034//GO:0006446//GO:0019079//GO:0006417	biosynthetic process//mitochondrial respiratory chain complex IV biogenesis//regulation of translational initiation//viral genome replication//regulation of translation	GO:0008026//GO:0003924//GO:0016887//GO:0003676//GO:0005524//GO:0016787//GO:0004386//GO:0003743//GO:0003677//GO:0005525//GO:0003824	ATP-dependent helicase activity//GTPase activity//ATPase activity//nucleic acid binding//ATP binding//hydrolase activity//helicase activity//translation initiation factor activity//DNA binding//GTP binding//catalytic activity	GO:0005840//GO:0005743	ribosome//mitochondrial inner membrane	KOG0924	mRNA splicing factor ATP-dependent RNA helicase
Cluster-28055.80860	3901.56	302.218	3.6904	6.2053e-17	2.5096e-14	9945	290999389	XP_002682262.1	649	1.89625e-70	predicted protein [Naegleria gruberi]>gi|284095889|gb|EFC49518.1| predicted protein, partial [Naegleria gruberi]	401827786	XM_003888137.1	257	6.18602e-129	Encephalitozoon hellem ATCC 50504 polyadenylate-binding protein (EHEL_101120), partial mRNA	K13126	PABPC	polyadenylate-binding protein	http://www.genome.jp/dbget-bin/www_bget?ko:K13126	Q8SR30	1834	0	Polyadenylate-binding protein, cytoplasmic and nuclear OS=Encephalitozoon cuniculi (strain GB-M1) GN=PAB1 PE=1 SV=1	PF00076//PF02472//PF06800//PF07571//PF02950//PF17077//PF16367//PF08675//PF08254//PF08777//PF02969//PF04115//PF04084//PF00658//PF01369//PF02666	RNA recognition motif. (a.k.a. RRM, RBD, or RNP domain)//Biopolymer transport protein ExbD/TolR//Sugar transport protein//TAF6 C-terminal HEAT repeat domain//Conotoxin//Mitotic spindle associated protein SHE1//RNA recognition motif//RNA binding domain//Threonine leader peptide//RNA binding motif//TATA box binding protein associated factor (TAF)//Ureidoglycolate hydrolase//Origin recognition compl…	GO:0031556//GO:0006810//GO:0008654//GO:0006260//GO:0000256//GO:0051090//GO:0006544//GO:0051252//GO:0008643//GO:0046486//GO:0034219//GO:0006563//GO:0009405//GO:0006352//GO:0043087//GO:0006144//GO:2000575//GO:0009088//GO:0006402//GO:0031554//GO:0006566//GO:0032012	transcriptional attenuation by ribosome//transport//phospholipid biosynthetic process//DNA replication//allantoin catabolic process//regulation of sequence-specific DNA binding transcription factor activity//glycine metabolic process//regulation of RNA metabolic process//carbohydrate transport//glycerolipid metabolic process//carbohydrate transmembrane transport//L-serine metabolic process//patho…	GO:0008200//GO:0008017//GO:0005086//GO:0046872//GO:0003723//GO:0003676//GO:0004609//GO:0050385//GO:0005215//GO:0015144//GO:0004535	ion channel inhibitor activity//microtubule binding//ARF guanyl-nucleotide exchange factor activity//metal ion binding//RNA binding//nucleic acid binding//phosphatidylserine decarboxylase activity//ureidoglycolate lyase activity//transporter activity//carbohydrate transmembrane transporter activity//poly(A)-specific ribonuclease activity	GO:0005737//GO:0015630//GO:0016020//GO:0005576//GO:0045298//GO:0005634//GO:0000808//GO:0016021	cytoplasm//microtubule cytoskeleton//membrane//extracellular region//tubulin complex//nucleus//origin recognition complex//integral component of membrane	KOG0928	Pattern-formation protein/guanine nucleotide exchange factor
Cluster-28055.82202	1616.83	117.544	3.7819	6.2793e-17	2.5322e-14	3627	597753971	XP_007238805.1	221	2.74726e-15	PREDICTED: disheveled-associated activator of morphogenesis 1-like isoform X1 [Astyanax mexicanus]>gi|597753973|ref|XP_007238806.1| PREDICTED: disheveled-associated activator of morphogenesis 1-like isoform X2 [Astyanax mexicanus]	--	--	--	--	--	--	--	--	--	Q8BPM0	191	3.88442e-13	Disheveled-associated activator of morphogenesis 1 OS=Mus musculus GN=Daam1 PE=1 SV=4	PF06298//PF06371//PF08074	Photosystem II protein Y (PsbY)//Diaphanous GTPase-binding Domain//CHDCT2 (NUC038) domain	GO:0015979//GO:0006355//GO:0030036	photosynthesis//regulation of transcription, DNA-templated//actin cytoskeleton organization	GO:0003677//GO:0030145//GO:0008270//GO:0016818//GO:0003779//GO:0005524//GO:0017048	DNA binding//manganese ion binding//zinc ion binding//hydrolase activity, acting on acid anhydrides, in phosphorus-containing anhydrides//actin binding//ATP binding//Rho GTPase binding	GO:0009523//GO:0005634//GO:0016021	photosystem II//nucleus//integral component of membrane	KOG1922	Rho GTPase effector BNI1 and related formins
Cluster-28055.82969	2094.62	156.044	3.7467	6.323e-17	2.5424e-14	6238	676474929	XP_009060306.1	670	2.98959e-75	hypothetical protein LOTGIDRAFT_210318 [Lottia gigantea]>gi|556100625|gb|ESO89277.1| hypothetical protein LOTGIDRAFT_210318 [Lottia gigantea]	392999529	CP002724.1	394	0	Encephalitozoon hellem ATCC 50504 chromosome XI, complete sequence	K10771	APEX1	AP endonuclease 1	http://www.genome.jp/dbget-bin/www_bget?ko:K10771	Q30PH2	692	1.99138e-79	Probable endonuclease 4 OS=Sulfurimonas denitrificans (strain ATCC 33889 / DSM 1251) GN=nfo PE=3 SV=1	PF01155//PF00935//PF00435//PF01017//PF00335//PF07347//PF05495//PF13965//PF01741//PF06009//PF00804//PF12297//PF00706//PF00349//PF02705//PF00130//PF03727	Hydrogenase/urease nickel incorporation, metallochaperone, hypA//Ribosomal protein L44//Spectrin repeat//STAT protein, all-alpha domain//Tetraspanin family//NADH:ubiquinone oxidoreductase subunit B14.5a (Complex I-B14.5a)//CHY zinc finger//dsRNA-gated channel SID-1//Large-conductance mechanosensitive channel, MscL//Laminin Domain II//Syntaxin//Ellis van Creveld protein 2 like protein//Anenome neu…	GO:0006814//GO:0006813//GO:0006810//GO:0006412//GO:0071805//GO:0009966//GO:0007165//GO:0007224//GO:0033227//GO:0006811//GO:0006120//GO:0006744//GO:0006464//GO:0015992//GO:0005975//GO:0042254//GO:0007155//GO:0006355//GO:0035556//GO:0042773//GO:0015931	sodium ion transport//potassium ion transport//transport//translation//potassium ion transmembrane transport//regulation of signal transduction//signal transduction//smoothened signaling pathway//dsRNA transport//ion transport//mitochondrial electron transport, NADH to ubiquinone//ubiquinone biosynthetic process//cellular protein modification process//proton transport//carbohydrate metabolic proc…	GO:0008137//GO:0005216//GO:0003735//GO:0005515//GO:0008270//GO:0003700//GO:0016151//GO:0005524//GO:0016773//GO:0051033//GO:0015079//GO:0004871	NADH dehydrogenase (ubiquinone) activity//ion channel activity//structural constituent of ribosome//protein binding//zinc ion binding//transcription factor activity, sequence-specific DNA binding//nickel cation binding//ATP binding//phosphotransferase activity, alcohol group as acceptor//RNA transmembrane transporter activity//potassium ion transmembrane transporter activity//signal transducer ac…	GO:0005743//GO:0016020//GO:0005576//GO:0005667//GO:0005840//GO:0005622//GO:0016021	mitochondrial inner membrane//membrane//extracellular region//transcription factor complex//ribosome//intracellular//integral component of membrane	KOG0810	SNARE protein Syntaxin 1 and related proteins
Cluster-28055.73942	2648.49	199.304	3.7321	6.4978e-17	2.6051e-14	9626	195438860	XP_002067350.1	1504	0	GK16371 [Drosophila willistoni]>gi|194163435|gb|EDW78336.1| GK16371 [Drosophila willistoni]	695072335	XM_009385010.1	120	8.61151e-53	PREDICTED: Musa acuminata subsp. malaccensis 26S protease regulatory subunit 6B homolog (LOC103971068), mRNA	K03063	PSMC4, RPT3	26S proteasome regulatory subunit T3	http://www.genome.jp/dbget-bin/www_bget?ko:K03063	Q8SQI9	1840	0	26S protease regulatory subunit 6B homolog OS=Encephalitozoon cuniculi (strain GB-M1) GN=ECU08_1970 PE=1 SV=1	PF06293//PF01813//PF07724//PF05496//PF01926//PF07714//PF07726//PF04670//PF00910//PF01443//PF00004//PF02367//PF00069//PF13465//PF00096//PF00503//PF01695//PF03193//PF00158//PF04218//PF06068//PF00071//PF00313//PF07728//PF00025//PF01637//PF08477//PF00005//PF03266	Lipopolysaccharide kinase (Kdo/WaaP) family//ATP synthase subunit D//AAA domain (Cdc48 subfamily)//Holliday junction DNA helicase ruvB N-terminus//50S ribosome-binding GTPase//Protein tyrosine kinase//ATPase family associated with various cellular activities (AAA)//Gtr1/RagA G protein conserved region//RNA helicase//Viral (Superfamily 1) RNA helicase//ATPase family associated with various cellula…	GO:0007165//GO:0006810//GO:0006355//GO:0006310//GO:0007264//GO:0007186//GO:0006468//GO:0002949//GO:0030163//GO:0006281	signal transduction//transport//regulation of transcription, DNA-templated//DNA recombination//small GTPase mediated signal transduction//G-protein coupled receptor signaling pathway//protein phosphorylation//tRNA threonylcarbamoyladenosine modification//protein catabolic process//DNA repair	GO:0009378//GO:0016887//GO:0003924//GO:0004672//GO:0005524//GO:0031683//GO:0008134//GO:0003677//GO:0098519//GO:0003723//GO:0046872//GO:0019001//GO:0003724//GO:0004871//GO:0016773//GO:0005525//GO:0042626//GO:0017111//GO:0003678	four-way junction helicase activity//ATPase activity//GTPase activity//protein kinase activity//ATP binding//G-protein beta/gamma-subunit complex binding//transcription factor binding//DNA binding//nucleotide phosphatase activity, acting on free nucleotides//RNA binding//metal ion binding//guanyl nucleotide binding//RNA helicase activity//signal transducer activity//phosphotransferase activity, a…	GO:0005667//GO:0005737//GO:0016020//GO:0009379//GO:0005657	transcription factor complex//cytoplasm//membrane//Holliday junction helicase complex//replication fork	KOG0727	26S proteasome regulatory complex, ATPase RPT3
Cluster-28055.74160	999.876	68.6899	3.8636	6.5179e-17	2.6057e-14	5636	751477276	XP_011194159.1	817	6.3298e-91	PREDICTED: xaa-Pro aminopeptidase 1 [Bactrocera cucurbitae]	--	--	--	--	--	--	--	--	--	B0DZL3	804	3.40348e-90	Probable Xaa-Pro aminopeptidase P OS=Laccaria bicolor (strain S238N-H82 / ATCC MYA-4686) GN=AMPP PE=3 SV=1	PF00931//PF07728//PF00004//PF01443//PF00583//PF01321//PF13302//PF13673//PF04564//PF09262//PF12568//PF01159//PF13508//PF06414//PF08445	NB-ARC domain//AAA domain (dynein-related subfamily)//ATPase family associated with various cellular activities (AAA)//Viral (Superfamily 1) RNA helicase//Acetyltransferase (GNAT) family//Creatinase/Prolidase N-terminal domain//Acetyltransferase (GNAT) domain//Acetyltransferase (GNAT) domain//U-box domain//Peroxisome biogenesis factor 1, N-terminal//Acetyltransferase (GNAT) domain//Ribosomal prot…	GO:0016567//GO:0007031//GO:0042254//GO:0042967//GO:0006412	protein ubiquitination//peroxisome organization//ribosome biogenesis//acyl-carrier-protein biosynthetic process//translation	GO:0004842//GO:0043531//GO:0016787//GO:0005524//GO:0016887//GO:0016747//GO:0003735//GO:0016301//GO:0008080	ubiquitin-protein transferase activity//ADP binding//hydrolase activity//ATP binding//ATPase activity//transferase activity, transferring acyl groups other than amino-acyl groups//structural constituent of ribosome//kinase activity//N-acetyltransferase activity	GO:0005622//GO:0005840//GO:0005777	intracellular//ribosome//peroxisome	KOG2413	Xaa-Pro aminopeptidase
Cluster-28055.79618	2288.57	172.122	3.7329	6.6886e-17	2.6662e-14	1507	746816218	NP_001291022.1	532	3.25825e-61	40S ribosomal protein S5 [Esox lucius]>gi|225716878|gb|ACO14285.1| 40S ribosomal protein S5 [Esox lucius]	--	--	--	--	--	K02989	RP-S5e, RPS5	small subunit ribosomal protein S5e	http://www.genome.jp/dbget-bin/www_bget?ko:K02989	Q8SS72	784	3.01791e-100	40S ribosomal protein S5 OS=Encephalitozoon cuniculi (strain GB-M1) GN=RPS5 PE=1 SV=2	--	--	--	--	--	--	--	--	KOG3291	Ribosomal protein S7
Cluster-28055.78988	1159.95	81.67	3.8281	6.7425e-17	2.6723e-14	820	--	--	--	--	--	--	--	--	--	--	--	--	--	--	--	--	--	--	--	--	--	--	--	--	--	--	--	--
Cluster-28055.80422	4184.53	324.022	3.6909	6.7361e-17	2.6723e-14	9595	195438860	XP_002067350.1	1504	0	GK16371 [Drosophila willistoni]>gi|194163435|gb|EDW78336.1| GK16371 [Drosophila willistoni]	695072335	XM_009385010.1	120	8.58367e-53	PREDICTED: Musa acuminata subsp. malaccensis 26S protease regulatory subunit 6B homolog (LOC103971068), mRNA	K03063	PSMC4, RPT3	26S proteasome regulatory subunit T3	http://www.genome.jp/dbget-bin/www_bget?ko:K03063	Q8SQI9	1840	0	26S protease regulatory subunit 6B homolog OS=Encephalitozoon cuniculi (strain GB-M1) GN=ECU08_1970 PE=1 SV=1	PF07728//PF00313//PF00025//PF03266//PF08477//PF01637//PF00005//PF00158//PF01695//PF03193//PF04218//PF00071//PF06068//PF00910//PF01443//PF04670//PF02367//PF00004//PF13465//PF00069//PF00503//PF00096//PF01813//PF06293//PF01926//PF05496//PF07724//PF07714//PF07726	AAA domain (dynein-related subfamily)//'Cold-shock' DNA-binding domain//ADP-ribosylation factor family//NTPase//Ras of Complex, Roc, domain of DAPkinase//Archaeal ATPase//ABC transporter//Sigma-54 interaction domain//IstB-like ATP binding protein//Protein of unknown function, DUF258//CENP-B N-terminal DNA-binding domain//Ras family//TIP49 C-terminus//RNA helicase//Viral (Superfamily 1) RNA helica…	GO:0006810//GO:0007165//GO:0002949//GO:0030163//GO:0006281//GO:0007186//GO:0006468//GO:0006355//GO:0006310//GO:0007264	transport//signal transduction//tRNA threonylcarbamoyladenosine modification//protein catabolic process//DNA repair//G-protein coupled receptor signaling pathway//protein phosphorylation//regulation of transcription, DNA-templated//DNA recombination//small GTPase mediated signal transduction	GO:0003723//GO:0046872//GO:0019001//GO:0003677//GO:0098519//GO:0004672//GO:0005524//GO:0008134//GO:0031683//GO:0009378//GO:0016887//GO:0003924//GO:0042626//GO:0017111//GO:0003678//GO:0016773//GO:0005525//GO:0004871//GO:0003724	RNA binding//metal ion binding//guanyl nucleotide binding//DNA binding//nucleotide phosphatase activity, acting on free nucleotides//protein kinase activity//ATP binding//transcription factor binding//G-protein beta/gamma-subunit complex binding//four-way junction helicase activity//ATPase activity//GTPase activity//ATPase activity, coupled to transmembrane movement of substances//nucleoside-trip…	GO:0016020//GO:0005737//GO:0005667//GO:0009379//GO:0005657	membrane//cytoplasm//transcription factor complex//Holliday junction helicase complex//replication fork	KOG0727	26S proteasome regulatory complex, ATPase RPT3
Cluster-28055.94302	301.498	13.8385	4.4454	6.8294e-17	2.6991e-14	2032	528264357	EPY39509.1	137	1.75346e-06	STE24 endopeptidase [Angomonas deanei]	--	--	--	--	--	--	--	--	--	Q8RX88	132	9.30989e-07	CAAX prenyl protease 1 homolog OS=Arabidopsis thaliana GN=FACE1 PE=1 SV=1	PF01435//PF02163	Peptidase family M48//Peptidase family M50	GO:0006508	proteolysis	GO:0004222	metalloendopeptidase activity	--	--	KOG2719	Metalloprotease
Cluster-28055.76480	1907.59	142.047	3.7473	6.9124e-17	2.7241e-14	1931	291231232	XP_002735558.1	362	3.0745e-37	PREDICTED: 40S ribosomal protein S15-like [Saccoglossus kowalevskii]	13560075	AL590448.1	209	5.70939e-103	chromosome VIII of strain GB-M1 of Encephalitozoon cuniculi (Microspora)	K02958	RP-S15e, RPS15	small subunit ribosomal protein S15e	http://www.genome.jp/dbget-bin/www_bget?ko:K02958	P31674	344	5.41619e-36	40S ribosomal protein S15 OS=Oryza sativa subsp. japonica GN=RPS15 PE=2 SV=2	PF01219//PF00203	Prokaryotic diacylglycerol kinase//Ribosomal protein S19	GO:0006412//GO:0009395//GO:0008654//GO:0046486//GO:0042254	translation//phospholipid catabolic process//phospholipid biosynthetic process//glycerolipid metabolic process//ribosome biogenesis	GO:0003735//GO:0004143	structural constituent of ribosome//diacylglycerol kinase activity	GO:0005840//GO:0016020	ribosome//membrane	KOG2635	Medium subunit of clathrin adaptor complex
Cluster-28055.79685	9723.79	768.464	3.6615	7.0463e-17	2.769e-14	5050	828211755	XP_012558761.1	579	7.46092e-62	PREDICTED: cyclin-dependent kinase 10-like [Hydra vulgaris]	--	--	--	--	--	K08818	CDC2L	cell division cycle 2-like	http://www.genome.jp/dbget-bin/www_bget?ko:K08818	Q8SQU8	1048	5.15197e-128	Probable cell division protein kinase ECU11_1290 OS=Encephalitozoon cuniculi (strain GB-M1) GN=ECU11_1290 PE=3 SV=2	PF01593//PF07714//PF01134//PF00743//PF06293//PF07992//PF01266//PF15014//PF01494//PF13241//PF00070//PF00069//PF12831	Flavin containing amine oxidoreductase//Protein tyrosine kinase//Glucose inhibited division protein A//Flavin-binding monooxygenase-like//Lipopolysaccharide kinase (Kdo/WaaP) family//Pyridine nucleotide-disulphide oxidoreductase//FAD dependent oxidoreductase//Ceroid-lipofuscinosis neuronal protein 5//FAD binding domain//Putative NAD(P)-binding//Pyridine nucleotide-disulphide oxidoreductase//Prote…	GO:0008033//GO:0019354//GO:0055114//GO:0022008//GO:0006779//GO:0006468	tRNA processing//siroheme biosynthetic process//oxidation-reduction process//neurogenesis//porphyrin-containing compound biosynthetic process//protein phosphorylation	GO:0005524//GO:0004672//GO:0043115//GO:0071949//GO:0016491//GO:0050661//GO:0016773//GO:0004499//GO:0050660	ATP binding//protein kinase activity//precorrin-2 dehydrogenase activity//FAD binding//oxidoreductase activity//NADP binding//phosphotransferase activity, alcohol group as acceptor//N,N-dimethylaniline monooxygenase activity//flavin adenine dinucleotide binding	GO:0016020//GO:0005764	membrane//lysosome	KOG0663	Protein kinase PITSLRE and related kinases
Cluster-28055.81236	3513.91	272.061	3.6911	7.1566e-17	2.8044e-14	11031	470250179	XP_004367321.1	297	2.87674e-26	glucosamine 6-phosphate N-acetyltransferase [Dictyostelium fasciculatum]>gi|328871968|gb|EGG20338.1| glucosamine 6-phosphate N-acetyltransferase [Dictyostelium fasciculatum]	70998581	XM_748920.1	68	7.96347e-24	Aspergillus fumigatus Af293 sexual development transcription factor SteA (AFUA_5G06190), partial mRNA	--	--	--	--	O74252	484	4.30787e-48	Transcription factor steA OS=Emericella nidulans (strain FGSC A4 / ATCC 38163 / CBS 112.46 / NRRL 194 / M139) GN=steA PE=2 SV=1	PF00957//PF13508//PF00583//PF09198//PF02200//PF13673//PF13302	Synaptobrevin//Acetyltransferase (GNAT) domain//Acetyltransferase (GNAT) family//Bacteriophage T4 beta-glucosyltransferase//STE like transcription factor//Acetyltransferase (GNAT) domain//Acetyltransferase (GNAT) domain	GO:0016192//GO:0006304//GO:0042967//GO:0006355	vesicle-mediated transport//DNA modification//acyl-carrier-protein biosynthetic process//regulation of transcription, DNA-templated	GO:0033821//GO:0008080//GO:0003700	DNA beta-glucosyltransferase activity//N-acetyltransferase activity//transcription factor activity, sequence-specific DNA binding	GO:0016021//GO:0005634//GO:0005667	integral component of membrane//nucleus//transcription factor complex	KOG3396	Glucosamine-phosphate N-acetyltransferase
Cluster-28055.77946	640.236	40.1139	3.9964	7.2171e-17	2.8202e-14	2539	470442372	XP_004339525.1	1128	2.58021e-140	arginine-tRNA ligase [Acanthamoeba castellanii str. Neff]>gi|440796403|gb|ELR17512.1| arginine-tRNA ligase [Acanthamoeba castellanii str. Neff]	685881366	XR_657240.1	74	8.3844e-28	Encephalitozoon romaleae SJ-2008 U6 snRNA other	K01887	RARS, argS	arginyl-tRNA synthetase	http://www.genome.jp/dbget-bin/www_bget?ko:K01887	Q8SRD8	2159	0	Arginine--tRNA ligase OS=Encephalitozoon cuniculi (strain GB-M1) GN=ECU08_0550 PE=1 SV=1	PF00750//PF05746	tRNA synthetases class I (R)//DALR anticodon binding domain	GO:0006560//GO:0006525//GO:0006420	proline metabolic process//arginine metabolic process//arginyl-tRNA aminoacylation	GO:0004814//GO:0005524	arginine-tRNA ligase activity//ATP binding	--	--	KOG1195	Arginyl-tRNA synthetase
Cluster-28055.67729	478.621	27.3436	4.1296	7.3092e-17	2.8481e-14	1557	--	--	--	--	--	--	--	--	--	--	--	--	--	--	--	--	--	--	PF07238	PilZ domain	--	--	GO:0035438	cyclic-di-GMP binding	--	--	--	--
Cluster-28055.80609	2120.51	159.539	3.7324	7.4834e-17	2.9078e-14	4658	678306495	CDW91407.1	612	1.7746e-64	serine threonine-protein kinase rio1 [Stylonychia lemnae]	13560072	AL590445.1	115	2.49895e-50	chromosome V of strain GB-M1 of Encephalitozoon cuniculi (Microspora)	K07178	RIOK1	RIO kinase 1	http://www.genome.jp/dbget-bin/www_bget?ko:K07178	Q8SVI7	1286	3.88446e-161	Probable serine/threonine-protein kinase RIO1 homolog OS=Encephalitozoon cuniculi (strain GB-M1) GN=RIO1 PE=3 SV=2	PF01399//PF03874//PF08597//PF06293//PF16686//PF03323//PF00542//PF02765	PCI domain//RNA polymerase Rpb4//Translation initiation factor eIF3 subunit//Lipopolysaccharide kinase (Kdo/WaaP) family//ssDNA-binding domain of telomere protection protein//Bacillus/Clostridium GerA spore germination protein//Ribosomal protein L7/L12 C-terminal domain//Telomeric single stranded DNA binding POT1/CDC13	GO:0006412//GO:0009847//GO:0006206//GO:0006446//GO:0006351//GO:0006144//GO:0000723//GO:0042254	translation//spore germination//pyrimidine nucleobase metabolic process//regulation of translational initiation//transcription, DNA-templated//purine nucleobase metabolic process//telomere maintenance//ribosome biogenesis	GO:0003735//GO:0005515//GO:0005524//GO:0016773//GO:0003677//GO:0003743//GO:0043047//GO:0003899	structural constituent of ribosome//protein binding//ATP binding//phosphotransferase activity, alcohol group as acceptor//DNA binding//translation initiation factor activity//single-stranded telomeric DNA binding//DNA-directed RNA polymerase activity	GO:0005852//GO:0005730//GO:0016021//GO:0005737//GO:0005840//GO:0000784//GO:0016020	eukaryotic translation initiation factor 3 complex//nucleolus//integral component of membrane//cytoplasm//ribosome//nuclear chromosome, telomeric region//membrane	KOG1498	26S proteasome regulatory complex, subunit RPN5/PSMD12
Cluster-28055.84178	2437.04	185.578	3.715	7.559e-17	2.929e-14	3614	--	--	--	--	--	--	--	--	--	--	--	--	--	--	Q8SSC8	355	5.0358e-37	60S ribosomal protein L31 OS=Encephalitozoon cuniculi (strain GB-M1) GN=RPL31 PE=3 SV=1	PF01198	Ribosomal protein L31e	GO:0042254//GO:0006412	ribosome biogenesis//translation	GO:0003735	structural constituent of ribosome	GO:0005840//GO:0005622	ribosome//intracellular	--	--
Cluster-28055.75346	1202.67	85.2286	3.8188	7.5824e-17	2.9299e-14	6805	196014418	XP_002117068.1	811	3.34957e-90	hypothetical protein TRIADDRAFT_31903 [Trichoplax adhaerens]>gi|190580290|gb|EDV20374.1| hypothetical protein TRIADDRAFT_31903 [Trichoplax adhaerens]	--	--	--	--	--	K18592	GGT1_5	gamma-glutamyltranspeptidase / glutathione hydrolase / leukotriene-C4 hydrolase	http://www.genome.jp/dbget-bin/www_bget?ko:K18592	O14194	898	1.10079e-102	Gamma-glutamyltranspeptidase 2 OS=Schizosaccharomyces pombe (strain 972 / ATCC 24843) GN=ggt2 PE=2 SV=1	PF02148//PF00443//PF04433//PF01125//PF01019//PF04097	Zn-finger in ubiquitin-hydrolases and other protein//Ubiquitin carboxyl-terminal hydrolase//SWIRM domain//G10 protein//Gamma-glutamyltranspeptidase//Nup93/Nic96	GO:0006691//GO:0006810//GO:0006693//GO:0019530//GO:0006749//GO:0016579	leukotriene metabolic process//transport//prostaglandin metabolic process//taurine metabolic process//glutathione metabolic process//protein deubiquitination	GO:0003840//GO:0036459//GO:0005515//GO:0008270	gamma-glutamyltransferase activity//ubiquitinyl hydrolase activity//protein binding//zinc ion binding	GO:0005634//GO:0005643	nucleus//nuclear pore	KOG2410	Gamma-glutamyltransferase
Cluster-28055.80474	710.828	45.4443	3.9673	7.6495e-17	2.9476e-14	3438	226486790	CAX74472.1	270	3.79519e-24	thioredoxin-like 2 [Schistosoma japonicum]>gi|226486792|emb|CAX74473.1| thioredoxin-like 2 [Schistosoma japonicum]	--	--	--	--	--	--	--	--	--	O74790	256	1.84201e-22	Monothiol glutaredoxin-4 OS=Schizosaccharomyces pombe (strain 972 / ATCC 24843) GN=grx4 PE=1 SV=1	PF00149//PF02319//PF07959//PF00483//PF01435//PF00462//PF09223	Calcineurin-like phosphoesterase//E2F/DP family winged-helix DNA-binding domain//L-fucokinase//Nucleotidyl transferase//Peptidase family M48//Glutaredoxin//ZinT (YodA) periplasmic lipocalin-like zinc-recruitment	GO:0006508//GO:0006355//GO:0006118//GO:0045454//GO:0009058	proteolysis//regulation of transcription, DNA-templated//obsolete electron transport//cell redox homeostasis//biosynthetic process	GO:0015035//GO:0016787//GO:0016772//GO:0003700//GO:0008270//GO:0009055//GO:0004222//GO:0016779	protein disulfide oxidoreductase activity//hydrolase activity//transferase activity, transferring phosphorus-containing groups//transcription factor activity, sequence-specific DNA binding//zinc ion binding//electron carrier activity//metalloendopeptidase activity//nucleotidyltransferase activity	GO:0005667	transcription factor complex	KOG1462	Translation initiation factor 2B, gamma subunit (eIF-2Bgamma/GCD1)
Cluster-28055.80631	2384	181.187	3.7178	7.8252e-17	3.007e-14	6740	38048731	AAR10268.1	426	3.50927e-44	similar to Drosophila melanogaster CG8415, partial [Drosophila yakuba]	--	--	--	--	--	K02973	RP-S23e, RPS23	small subunit ribosomal protein S23e	http://www.genome.jp/dbget-bin/www_bget?ko:K02973	Q8SUG7	1600	0	ADP,ATP carrier protein 4 OS=Encephalitozoon cuniculi (strain GB-M1) GN=NTT4 PE=1 SV=1	PF00164//PF07361//PF03219//PF01234//PF11705//PF08241//PF05175	Ribosomal protein S12/S23//Cytochrome b562//TLC ATP/ADP transporter//NNMT/PNMT/TEMT family//DNA-directed RNA polymerase III subunit Rpc31//Methyltransferase domain//Methyltransferase small domain	GO:0022900//GO:0008152//GO:0042254//GO:0006810//GO:0006412//GO:0006359//GO:0006118	electron transport chain//metabolic process//ribosome biogenesis//transport//translation//regulation of transcription from RNA polymerase III promoter//obsolete electron transport	GO:0009055//GO:0020037//GO:0005506//GO:0003735//GO:0008168//GO:0005471//GO:0005524	electron carrier activity//heme binding//iron ion binding//structural constituent of ribosome//methyltransferase activity//ATP:ADP antiporter activity//ATP binding	GO:0005840//GO:0042597//GO:0005622//GO:0016021	ribosome//periplasmic space//intracellular//integral component of membrane	KOG1975	mRNA cap methyltransferase
Cluster-28055.71783	1059.4	73.9789	3.84	7.8993e-17	3.0187e-14	4145	308485320	XP_003104859.1	440	7.25271e-44	CRE-RPN-8 protein [Caenorhabditis remanei]>gi|308257557|gb|EFP01510.1| CRE-RPN-8 protein [Caenorhabditis remanei]	401825945	XM_003887018.1	196	2.08454e-95	Encephalitozoon hellem ATCC 50504 proteasome 26S non-ATPase subunit 7 (EHEL_040340), partial mRNA	K03038	PSMD7, RPN8	26S proteasome regulatory subunit N8	http://www.genome.jp/dbget-bin/www_bget?ko:K03038	O74440	440	1.09296e-45	26S proteasome regulatory subunit rpn8 OS=Schizosaccharomyces pombe (strain 972 / ATCC 24843) GN=rpn8 PE=3 SV=1	PF02569//PF01398//PF05024//PF07393	Pantoate-beta-alanine ligase//JAB1/Mov34/MPN/PAD-1 ubiquitin protease//N-acetylglucosaminyl transferase component (Gpi1)//Exocyst complex component Sec10	GO:0006887//GO:0019482//GO:0015940//GO:0048278//GO:0006506	exocytosis//beta-alanine metabolic process//pantothenate biosynthetic process//vesicle docking//GPI anchor biosynthetic process	GO:0017176//GO:0004592//GO:0005515	phosphatidylinositol N-acetylglucosaminyltransferase activity//pantoate-beta-alanine ligase activity//protein binding	GO:0016021//GO:0005737	integral component of membrane//cytoplasm	KOG1556	26S proteasome regulatory complex, subunit RPN8/PSMD7
Cluster-28055.84021	2000.78	149.267	3.7446	7.8915e-17	3.0187e-14	5667	694525901	XP_009492563.1	1239	6.18123e-146	hypothetical protein H696_00435 [Fonticula alba]>gi|627951073|gb|KCV72862.1| hypothetical protein H696_00435 [Fonticula alba]	449329856	KC513613.1	399	0	Encephalitozoon cuniculi clone supercont1.10 genomic sequence	K01886	QARS, glnS	glutaminyl-tRNA synthetase	http://www.genome.jp/dbget-bin/www_bget?ko:K01886	Q8SR10	2708	0	Probable glutamine--tRNA ligase OS=Encephalitozoon cuniculi (strain GB-M1) GN=ECU10_1460 PE=3 SV=1	PF00439//PF00583//PF00749//PF13508//PF04558//PF03950//PF00227	Bromodomain//Acetyltransferase (GNAT) family//tRNA synthetases class I (E and Q), catalytic domain//Acetyltransferase (GNAT) domain//Glutaminyl-tRNA synthetase, non-specific RNA binding region part 1//tRNA synthetases class I (E and Q), anti-codon binding domain//Proteasome subunit	GO:0042967//GO:0043039//GO:0051603//GO:0006418	acyl-carrier-protein biosynthetic process//tRNA aminoacylation//proteolysis involved in cellular protein catabolic process//tRNA aminoacylation for protein translation	GO:0004298//GO:0004812//GO:0016876//GO:0005515//GO:0008080//GO:0000166//GO:0005524	threonine-type endopeptidase activity//aminoacyl-tRNA ligase activity//ligase activity, forming aminoacyl-tRNA and related compounds//protein binding//N-acetyltransferase activity//nucleotide binding//ATP binding	GO:0005737//GO:0005839	cytoplasm//proteasome core complex	KOG1148	Glutaminyl-tRNA synthetase
Cluster-28055.74801	896.002	61.3263	3.8689	8.0257e-17	3.0586e-14	6169	675367479	KFM60381.1	317	8.79637e-27	Cleavage and polyadenylation specificity factor subunit 1, partial [Stegodyphus mimosarum]	303391358	XM_003073863.1	74	2.05293e-27	Encephalitozoon intestinalis ATCC 50506 hypothetical protein partial mRNA	--	--	--	--	Q95ZE2	956	1.3495e-113	CDP-diacylglycerol--serine O-phosphatidyltransferase OS=Encephalitozoon cuniculi (strain GB-M1) GN=PSS PE=3 SV=1	PF01294//PF03178//PF01066	Ribosomal protein L13e//CPSF A subunit region//CDP-alcohol phosphatidyltransferase	GO:0008654//GO:0042254//GO:0006412	phospholipid biosynthetic process//ribosome biogenesis//translation	GO:0016780//GO:0003676//GO:0003735	phosphotransferase activity, for other substituted phosphate groups//nucleic acid binding//structural constituent of ribosome	GO:0005622//GO:0016020//GO:0005634//GO:0005840	intracellular//membrane//nucleus//ribosome	KOG1896	mRNA cleavage and polyadenylation factor II complex, subunit CFT1 (CPSF subunit)
Cluster-28055.73782	936.224	63.6313	3.879	8.4262e-17	3.2024e-14	1434	--	--	--	--	--	--	--	--	--	--	--	--	--	--	--	--	--	--	--	--	--	--	--	--	--	--	--	--
Cluster-28055.77085	4188.87	329.111	3.6699	8.4798e-17	3.214e-14	8198	669222783	CDW55920.1	615	1.43783e-68	ribosomal protein L15 [Trichuris trichiura]	449328557	KC513604.1	561	0	Encephalitozoon cuniculi clone supercont1.1 genomic sequence	K02877	RP-L15e, RPL15	large subunit ribosomal protein L15e	http://www.genome.jp/dbget-bin/www_bget?ko:K02877	Q7T3P1	582	1.57023e-65	60S ribosomal protein L15 OS=Anguilla japonica GN=rpl15 PE=2 SV=3	PF00827//PF05524//PF00312//PF07178//PF01984	Ribosomal L15//PEP-utilising enzyme, N-terminal//Ribosomal protein S15//TraL protein//Double-stranded DNA-binding domain	GO:0042254//GO:0009401//GO:0000746//GO:0006412	ribosome biogenesis//phosphoenolpyruvate-dependent sugar phosphotransferase system//conjugation//translation	GO:0003677//GO:0003735	DNA binding//structural constituent of ribosome	GO:0005622//GO:0005840//GO:0019867	intracellular//ribosome//outer membrane	KOG1831	Negative regulator of transcription
Cluster-28055.79535	2089.7	156.917	3.7352	8.715e-17	3.2941e-14	2132	--	--	--	--	--	--	--	--	--	--	--	--	--	--	--	--	--	--	PF11857	Domain of unknown function (DUF3377)	--	--	GO:0004222	metalloendopeptidase activity	--	--	--	--
Cluster-28055.70050	819.002	55.0747	3.8944	8.7605e-17	3.3023e-14	4812	172087300	XP_001913192.1	936	1.30783e-100	TBP-associated factor 172 [Oikopleura dioica]>gi|48994300|gb|AAT47874.1| TBP-associated factor 172 [Oikopleura dioica]	--	--	--	--	--	K15192	BTAF1, MOT1	TATA-binding protein-associated factor	http://www.genome.jp/dbget-bin/www_bget?ko:K15192	P32333	889	9.234e-96	TATA-binding protein-associated factor MOT1 OS=Saccharomyces cerevisiae (strain ATCC 204508 / S288c) GN=MOT1 PE=1 SV=1	PF00176//PF01342//PF02985//PF01365	SNF2 family N-terminal domain//SAND domain//HEAT repeat//RIH domain	GO:0070588//GO:0006816	calcium ion transmembrane transport//calcium ion transport	GO:0005524//GO:0005515//GO:0005262//GO:0003677	ATP binding//protein binding//calcium channel activity//DNA binding	GO:0016020	membrane	KOG0392	SNF2 family DNA-dependent ATPase domain-containing protein
Cluster-28055.80103	4711.13	371.864	3.6632	8.7914e-17	3.305e-14	9026	330803417	XP_003289703.1	299	2.60546e-26	hypothetical protein DICPUDRAFT_154090 [Dictyostelium purpureum]>gi|325080213|gb|EGC33778.1| hypothetical protein DICPUDRAFT_154090 [Dictyostelium purpureum]	693673925	NC_024898.1	105	1.75983e-44	Encephalitozoon romaleae SJ-2008 chromosome III, complete sequence >gnl|BL_ORD_ID|13287060 Encephalitozoon romaleae SJ-2008 chromosome III, complete sequence	K12883	NCBP2, CBP20	nuclear cap-binding protein subunit 2	http://www.genome.jp/dbget-bin/www_bget?ko:K12883	Q8SW43	657	1.16405e-75	Zinc finger C2H2 protein ECU03_0790 OS=Encephalitozoon cuniculi (strain GB-M1) GN=ECU03_0790 PE=3 SV=1	PF01199//PF00240//PF01363//PF16622//PF16367//PF04066//PF00076//PF13465//PF13912//PF00096//PF07649	Ribosomal protein L34e//Ubiquitin family//FYVE zinc finger//zinc-finger C2H2-type//RNA recognition motif//Multiple resistance and pH regulation protein F (MrpF / PhaF)//RNA recognition motif. (a.k.a. RRM, RBD, or RNP domain)//Zinc-finger double domain//C2H2-type zinc finger//Zinc finger, C2H2 type//C1-like domain	GO:0006811//GO:0042254//GO:0006412//GO:0055114//GO:0034220	ion transport//ribosome biogenesis//translation//oxidation-reduction process//ion transmembrane transport	GO:0046872//GO:0003676//GO:0047134//GO:0015075//GO:0003735//GO:0005515	metal ion binding//nucleic acid binding//protein-disulfide reductase activity//ion transmembrane transporter activity//structural constituent of ribosome//protein binding	GO:0005622//GO:0016021//GO:0005840	intracellular//integral component of membrane//ribosome	KOG4205	RNA-binding protein musashi/mRNA cleavage and polyadenylation factor I complex, subunit HRP1
Cluster-28055.77834	2246.87	170.979	3.716	9.1066e-17	3.4142e-14	4978	330793267	XP_003284706.1	1504	8.95041e-180	hypothetical protein DICPUDRAFT_53138 [Dictyostelium purpureum]>gi|325085306|gb|EGC38715.1| hypothetical protein DICPUDRAFT_53138 [Dictyostelium purpureum]	303301501	CP001943.1	152	7.22176e-71	Encephalitozoon intestinalis ATCC 50506 chromosome II, complete sequence	K14950	ATP13A1	cation-transporting ATPase 13A1	http://www.genome.jp/dbget-bin/www_bget?ko:K14950	Q9EPE9	1392	3.07676e-165	Manganese-transporting ATPase 13A1 OS=Mus musculus GN=Atp13a1 PE=2 SV=2	PF00227//PF00122	Proteasome subunit//E1-E2 ATPase	GO:0051603	proteolysis involved in cellular protein catabolic process	GO:0004298//GO:0046872//GO:0000166	threonine-type endopeptidase activity//metal ion binding//nucleotide binding	GO:0005839	proteasome core complex	KOG0209	P-type ATPase
Cluster-28055.76384	1600.02	117.989	3.7614	9.3204e-17	3.485e-14	6687	694530651	XP_009493938.1	1314	1.37715e-156	glutamyl-tRNA synthetase [Fonticula alba]>gi|627950536|gb|KCV72360.1| glutamyl-tRNA synthetase [Fonticula alba]	303388478	XM_003072428.1	380	0	Encephalitozoon intestinalis ATCC 50506 glutamyl tRNA synthetase partial mRNA	K14163	EPRS	bifunctional glutamyl/prolyl-tRNA synthetase	http://www.genome.jp/dbget-bin/www_bget?ko:K14163	Q8SSE4	2656	0	Probable glutamate--tRNA ligase, cytoplasmic OS=Encephalitozoon cuniculi (strain GB-M1) GN=ECU02_1210 PE=3 SV=1	PF04065//PF05964//PF07464//PF05965//PF03950//PF03470//PF00046//PF07167//PF00749//PF06009	Not1 N-terminal domain, CCR4-Not complex component//F/Y-rich N-terminus//Apolipophorin-III precursor (apoLp-III)//F/Y rich C-terminus//tRNA synthetases class I (E and Q), anti-codon binding domain//XS zinc finger domain//Homeobox domain//Poly-beta-hydroxybutyrate polymerase (PhaC) N-terminus//tRNA synthetases class I (E and Q), catalytic domain//Laminin Domain II	GO:0031047//GO:0006869//GO:0042619//GO:0043039//GO:0007155//GO:0006418//GO:0006355	gene silencing by RNA//lipid transport//poly-hydroxybutyrate biosynthetic process//tRNA aminoacylation//cell adhesion//tRNA aminoacylation for protein translation//regulation of transcription, DNA-templated	GO:0016876//GO:0003677//GO:0008289//GO:0004812//GO:0000166//GO:0005524	ligase activity, forming aminoacyl-tRNA and related compounds//DNA binding//lipid binding//aminoacyl-tRNA ligase activity//nucleotide binding//ATP binding	GO:0005737//GO:0005634//GO:0005576	cytoplasm//nucleus//extracellular region	KOG1147	Glutamyl-tRNA synthetase
Cluster-28055.67689	634.361	40.1782	3.9808	9.3681e-17	3.4934e-14	914	742204779	XP_010894557.1	201	5.62276e-15	PREDICTED: monoacylglycerol lipase ABHD12 [Esox lucius]	--	--	--	--	--	--	--	--	--	Q08C93	188	1.19979e-14	Monoacylglycerol lipase ABHD12 OS=Danio rerio GN=abhd12 PE=2 SV=1	PF03583//PF07819//PF00326//PF02129	Secretory lipase//PGAP1-like protein//Prolyl oligopeptidase family//X-Pro dipeptidyl-peptidase (S15 family)	GO:0016042//GO:0006886//GO:0006505//GO:0006508//GO:0046486	lipid catabolic process//intracellular protein transport//GPI anchor metabolic process//proteolysis//glycerolipid metabolic process	GO:0016788//GO:0004806//GO:0016787//GO:0008236	hydrolase activity, acting on ester bonds//triglyceride lipase activity//hydrolase activity//serine-type peptidase activity	--	--	--	--
Cluster-28055.79320	1208.41	87.0251	3.7955	9.4624e-17	3.5191e-14	7670	524911467	XP_005110596.1	3002	0	PREDICTED: DNA-directed RNA polymerase III subunit RPC2-like isoform X2 [Aplysia californica]	392999529	CP002724.1	971	0	Encephalitozoon hellem ATCC 50504 chromosome XI, complete sequence	K03021	RPC2, POLR3B	DNA-directed RNA polymerase III subunit RPC2	http://www.genome.jp/dbget-bin/www_bget?ko:K03021	Q10233	3059	0	DNA-directed RNA polymerase III subunit RPC2 OS=Schizosaccharomyces pombe (strain 972 / ATCC 24843) GN=rpc2 PE=2 SV=1	PF00562//PF00240//PF01731//PF01428//PF04563//PF04561//PF04566//PF01510//PF05669//PF06046//PF04567//PF04565//PF04560//PF05493	RNA polymerase Rpb2, domain 6//Ubiquitin family//Arylesterase//AN1-like Zinc finger//RNA polymerase beta subunit//RNA polymerase Rpb2, domain 2//RNA polymerase Rpb2, domain 4//N-acetylmuramoyl-L-alanine amidase//SOH1//Exocyst complex component Sec6//RNA polymerase Rpb2, domain 5//RNA polymerase Rpb2, domain 3//RNA polymerase Rpb2, domain 7//ATP synthase subunit H	GO:0006206//GO:0006355//GO:0015991//GO:0006887//GO:0009252//GO:0006144//GO:0006351//GO:0006807//GO:0009253//GO:0015992	pyrimidine nucleobase metabolic process//regulation of transcription, DNA-templated//ATP hydrolysis coupled proton transport//exocytosis//peptidoglycan biosynthetic process//purine nucleobase metabolic process//transcription, DNA-templated//nitrogen compound metabolic process//peptidoglycan catabolic process//proton transport	GO:0001104//GO:0005515//GO:0008270//GO:0004064//GO:0008745//GO:0003899//GO:0015078//GO:0003677	RNA polymerase II transcription cofactor activity//protein binding//zinc ion binding//arylesterase activity//N-acetylmuramoyl-L-alanine amidase activity//DNA-directed RNA polymerase activity//hydrogen ion transmembrane transporter activity//DNA binding	GO:0016592//GO:0005730//GO:0033179//GO:0000145	mediator complex//nucleolus//proton-transporting V-type ATPase, V0 domain//exocyst	KOG0215	RNA polymerase III, second largest subunit
Cluster-28055.83699	1976.73	149.987	3.7202	9.7407e-17	3.6129e-14	7255	157139734	XP_001647586.1	1410	5.20348e-171	AAEL015631-PA [Aedes aegypti]>gi|108866104|gb|EAT32254.1| AAEL015631-PA [Aedes aegypti]	--	--	--	--	--	K01953	asnB, ASNS	asparagine synthase (glutamine-hydrolysing)	http://www.genome.jp/dbget-bin/www_bget?ko:K01953	P49089	1160	3.88049e-138	Asparagine synthetase [glutamine-hydrolyzing] 1 OS=Saccharomyces cerevisiae (strain ATCC 204508 / S288c) GN=ASN1 PE=1 SV=2	PF00733//PF06156//PF06005//PF01435//PF01691//PF07989//PF02183//PF00225//PF07716//PF03699//PF02098//PF16048//PF00400	Asparagine synthase//Protein of unknown function (DUF972)//Protein of unknown function (DUF904)//Peptidase family M48//Adenovirus E1B 19K protein / small t-antigen//Centrosomin N-terminal motif 1//Homeobox associated leucine zipper//Kinesin motor domain//Basic region leucine zipper//Uncharacterised protein family (UPF0182)//Tick histamine binding protein//Frog antimicrobial peptide//WD domain, G-…	GO:0007017//GO:0006508//GO:0006260//GO:0030682//GO:0006355//GO:0043093//GO:0000917//GO:0006529//GO:0043066//GO:0006531//GO:0006952//GO:0008652//GO:0006522//GO:0007018	microtubule-based process//proteolysis//DNA replication//evasion or tolerance of host defense response//regulation of transcription, DNA-templated//FtsZ-dependent cytokinesis//barrier septum assembly//asparagine biosynthetic process//negative regulation of apoptotic process//aspartate metabolic process//defense response//cellular amino acid biosynthetic process//alanine metabolic process//microtu…	GO:0043565//GO:0005521//GO:0003777//GO:0004066//GO:0043176//GO:0008017//GO:0005524//GO:0003700//GO:0005515//GO:0004222	sequence-specific DNA binding//lamin binding//microtubule motor activity//asparagine synthase (glutamine-hydrolyzing) activity//amine binding//microtubule binding//ATP binding//transcription factor activity, sequence-specific DNA binding//protein binding//metalloendopeptidase activity	GO:0005874//GO:0005737//GO:0005815//GO:0016021//GO:0005667//GO:0045298//GO:0005576	microtubule//cytoplasm//microtubule organizing center//integral component of membrane//transcription factor complex//tubulin complex//extracellular region	KOG0244	Kinesin-like protein
Cluster-28055.79166	1431.94	104.936	3.7704	9.775e-17	3.616e-14	3235	148223543	NP_001080564.1	1170	3.75893e-145	signal recognition particle 54kDa [Xenopus laevis]>gi|27924197|gb|AAH44991.1| Srp54 protein [Xenopus laevis]	401826051	XM_003887071.1	67	8.3367e-24	Encephalitozoon hellem ATCC 50504 homeodomain-containing protein (EHEL_040890), partial mRNA	K03106	SRP54, ffh	signal recognition particle subunit SRP54	http://www.genome.jp/dbget-bin/www_bget?ko:K03106	Q6AYB5	1155	2.35167e-144	Signal recognition particle 54 kDa protein OS=Rattus norvegicus GN=Srp54 PE=2 SV=1	PF03205//PF02269//PF02978//PF00046//PF00448//PF05920//PF10447//PF01926//PF02881	Molybdopterin guanine dinucleotide synthesis protein B//Transcription initiation factor IID, 18kD subunit//Signal peptide binding domain//Homeobox domain//SRP54-type protein, GTPase domain//Homeobox KN domain//Exosome component EXOSC1/CSL4//50S ribosome-binding GTPase//SRP54-type protein, helical bundle domain	GO:0006366//GO:0006355//GO:0006614//GO:0006777	transcription from RNA polymerase II promoter//regulation of transcription, DNA-templated//SRP-dependent cotranslational protein targeting to membrane//Mo-molybdopterin cofactor biosynthetic process	GO:1901363//GO:0003723//GO:0005525//GO:0008312//GO:0003677//GO:0097159	heterocyclic compound binding//RNA binding//GTP binding//7S RNA binding//DNA binding//organic cyclic compound binding	GO:0048500//GO:0000178	signal recognition particle//exosome (RNase complex)	KOG0780	Signal recognition particle, subunit Srp54
Cluster-28055.81392	1156.68	82.0738	3.8169	9.8631e-17	3.6292e-14	2475	694545606	XP_009498240.1	1052	1.32303e-127	dynamin GTPase [Fonticula alba]>gi|627945249|gb|KCV67351.1| dynamin GTPase [Fonticula alba]	685882080	XM_009267197.1	436	0	Encephalitozoon romaleae SJ-2008 dynamin-like vacuolar protein sorting protein mRNA	K17065	DNM1L	dynamin 1-like protein	http://www.genome.jp/dbget-bin/www_bget?ko:K17065	P21576	1256	2.11187e-159	Vacuolar protein sorting-associated protein 1 OS=Saccharomyces cerevisiae (strain ATCC 204508 / S288c) GN=VPS1 PE=1 SV=2	PF04548//PF01031//PF02212//PF01926//PF00659	AIG1 family//Dynamin central region//Dynamin GTPase effector domain//50S ribosome-binding GTPase//POLO box duplicated region	--	--	GO:0003924//GO:0005525//GO:0005515	GTPase activity//GTP binding//protein binding	--	--	KOG0446	Vacuolar sorting protein VPS1, dynamin, and related proteins
Cluster-28055.88409	2165.12	163.292	3.7289	9.8599e-17	3.6292e-14	1750	--	--	--	--	--	--	--	--	--	--	--	--	--	--	--	--	--	--	PF00906//PF07478//PF00096	Hepatitis core antigen//D-ala D-ala ligase C-terminus//Zinc finger, C2H2 type	GO:0009252//GO:0009405//GO:0046436	peptidoglycan biosynthetic process//pathogenesis//D-alanine metabolic process	GO:0008716//GO:0046872//GO:0005198	D-alanine-D-alanine ligase activity//metal ion binding//structural molecule activity	--	--	--	--
Cluster-28055.90164	615.818	39.0349	3.9797	9.8953e-17	3.6314e-14	2896	672205985	XP_008819267.1	374	2.21597e-37	peptidylprolyl isomerase [Plasmodium inui San Antonio 1]>gi|577140519|gb|EUD64144.1| peptidylprolyl isomerase [Plasmodium inui San Antonio 1]	--	--	--	--	--	K05864	PPID, CYPD	peptidyl-prolyl isomerase D	http://www.genome.jp/dbget-bin/www_bget?ko:K05864	P14832	356	1.05467e-36	Peptidyl-prolyl cis-trans isomerase OS=Saccharomyces cerevisiae (strain ATCC 204508 / S288c) GN=CPR1 PE=1 SV=3	PF00160//PF04130	Cyclophilin type peptidyl-prolyl cis-trans isomerase/CLD//Spc97 / Spc98 family	GO:0090063//GO:0000226//GO:0006457//GO:0000413	positive regulation of microtubule nucleation//microtubule cytoskeleton organization//protein folding//protein peptidyl-prolyl isomerization	GO:0003755	peptidyl-prolyl cis-trans isomerase activity	GO:0000922//GO:0005815	spindle pole//microtubule organizing center	KOG2000	Gamma-tubulin complex, DGRIP91/SPC98 component
Cluster-28055.79036	1689.98	126.39	3.7411	1.0031e-16	3.67e-14	1247	157865548	XP_001681481.1	353	2.24418e-35	NGG1 interacting factor 3-like protein [Leishmania major strain Friedlin]>gi|68124778|emb|CAJ02381.1| NGG1 interacting factor 3-like protein [Leishmania major strain Friedlin]	--	--	--	--	--	--	--	--	--	Q9NK57	338	1.75981e-34	NIF3-like protein 1 OS=Drosophila melanogaster GN=anon-35F/36A PE=2 SV=3	PF03783	Curli production assembly/transport component CsgG	--	--	--	--	GO:0030288	outer membrane-bounded periplasmic space	KOG4131	Ngg1-interacting factor 3 protein NIF3L1
Cluster-28055.81591	1691.9	127.346	3.7318	1.0053e-16	3.67e-14	15105	156341179	XP_001620678.1	596	7.71555e-62	hypothetical protein NEMVEDRAFT_v1g147404 [Nematostella vectensis]>gi|156205891|gb|EDO28578.1| predicted protein, partial [Nematostella vectensis]	449329074	KC513607.1	387	0	Encephalitozoon cuniculi clone supercont1.4 genomic sequence	K15196	BRF1, GTF3B	transcription factor IIIB 90 kDa subunit	http://www.genome.jp/dbget-bin/www_bget?ko:K15196	Q8SVL5	698	2.96006e-80	Uncharacterized protein ECU05_0510 OS=Encephalitozoon cuniculi (strain GB-M1) GN=ECU05_0510 PE=1 SV=1	PF04545//PF00957//PF01022//PF08281//PF00382//PF09748//PF08964//PF02259//PF04658	Sigma-70, region 4//Synaptobrevin//Bacterial regulatory protein, arsR family//Sigma-70, region 4//Transcription factor TFIIB repeat//Transcription factor subunit Med10 of Mediator complex//Beta/Gamma crystallin//FAT domain//TAFII55 protein conserved region	GO:0006352//GO:0006357//GO:0006367//GO:0006355//GO:0016337//GO:0016192	DNA-templated transcription, initiation//regulation of transcription from RNA polymerase II promoter//transcription initiation from RNA polymerase II promoter//regulation of transcription, DNA-templated//single organismal cell-cell adhesion//vesicle-mediated transport	GO:0017025//GO:0003677//GO:0016987//GO:0001104//GO:0003700//GO:0005515	TBP-class protein binding//DNA binding//sigma factor activity//RNA polymerase II transcription cofactor activity//transcription factor activity, sequence-specific DNA binding//protein binding	GO:0016020//GO:0005667//GO:0016592//GO:0016021//GO:0005669	membrane//transcription factor complex//mediator complex//integral component of membrane//transcription factor TFIID complex	KOG0889	Histone acetyltransferase SAGA, TRRAP/TRA1 component, PI-3 kinase superfamily
Cluster-28055.62220	636.616	40.4988	3.9745	1.0103e-16	3.6722e-14	2356	332375094	AEE62688.1	1406	0	unknown [Dendroctonus ponderosae]>gi|478253199|gb|ENN73570.1| hypothetical protein YQE_09818, partial [Dendroctonus ponderosae]>gi|546678947|gb|ERL89485.1| hypothetical protein D910_06851 [Dendroctonus ponderosae]	401825820	XM_003886956.1	386	0	Encephalitozoon hellem ATCC 50504 histone deacetylase (EHEL_031290), partial mRNA	--	--	--	--	P56517	1379	0	Histone deacetylase 1 OS=Gallus gallus GN=HDAC1 PE=2 SV=1	--	--	--	--	--	--	--	--	KOG1342	Histone deacetylase complex, catalytic component RPD3
Cluster-28055.78708	6226.87	499.059	3.6412	1.0112e-16	3.6722e-14	5189	340368475	XP_003382777.1	1057	1.97081e-126	PREDICTED: 60S ribosomal protein L3-like [Amphimedon queenslandica]	392998885	CP002721.1	267	8.8849e-135	Encephalitozoon hellem ATCC 50504 chromosome IX, complete sequence	K02925	RP-L3e, RPL3	large subunit ribosomal protein L3e	http://www.genome.jp/dbget-bin/www_bget?ko:K02925	Q8SQI3	1557	0	60S ribosomal protein L3 OS=Encephalitozoon cuniculi (strain GB-M1) GN=RPL3-1 PE=1 SV=1	PF00297//PF00578//PF00082//PF08534	Ribosomal protein L3//AhpC/TSA family//Subtilase family//Redoxin	GO:0006508//GO:0042254//GO:0055114//GO:0006412	proteolysis//ribosome biogenesis//oxidation-reduction process//translation	GO:0004252//GO:0016491//GO:0003735//GO:0016209	serine-type endopeptidase activity//oxidoreductase activity//structural constituent of ribosome//antioxidant activity	GO:0005622//GO:0005840	intracellular//ribosome	KOG0746	60S ribosomal protein L3 and related proteins
Cluster-28055.100830	505.903	30.1024	4.0709	1.0495e-16	3.8011e-14	3015	749729650	KII74543.1	597	7.18347e-65	Rab GDP dissociation inhibitor alpha [Thelohanellus kitauei]	--	--	--	--	--	K06883	K06883	uncharacterized protein	http://www.genome.jp/dbget-bin/www_bget?ko:K06883	Q10305	628	2.18343e-70	Probable secretory pathway GDP dissociation inhibitor 1 OS=Schizosaccharomyces pombe (strain 972 / ATCC 24843) GN=gdi1 PE=3 SV=1	PF00437//PF00910//PF01443//PF03205//PF00931//PF02367//PF03266//PF01926//PF03193//PF10662//PF00448//PF00735	Type II/IV secretion system protein//RNA helicase//Viral (Superfamily 1) RNA helicase//Molybdopterin guanine dinucleotide synthesis protein B//NB-ARC domain//Threonylcarbamoyl adenosine biosynthesis protein TsaE//NTPase//50S ribosome-binding GTPase//Protein of unknown function, DUF258//Ethanolamine utilisation - propanediol utilisation//SRP54-type protein, GTPase domain//Septin	GO:0006576//GO:0002949//GO:0006810//GO:0006777//GO:0006614	cellular biogenic amine metabolic process//tRNA threonylcarbamoyladenosine modification//transport//Mo-molybdopterin cofactor biosynthetic process//SRP-dependent cotranslational protein targeting to membrane	GO:0005524//GO:0003723//GO:0043531//GO:0098519//GO:0005525//GO:0003924//GO:0003724	ATP binding//RNA binding//ADP binding//nucleotide phosphatase activity, acting on free nucleotides//GTP binding//GTPase activity//RNA helicase activity	--	--	KOG1439	RAB proteins geranylgeranyltransferase component A (RAB escort protein)
Cluster-28055.77189	2.25068	128.468	-5.8349	1.0595e-16	3.8274e-14	1362	--	--	--	--	--	--	--	--	--	--	--	--	--	--	--	--	--	--	--	--	--	--	--	--	--	--	--	--
Cluster-28055.74502	2631.22	204.17	3.6879	1.0626e-16	3.8286e-14	6198	470505079	XP_004348530.1	3742	0	DNAdirected RNA polymerase, beta subunit [Acanthamoeba castellanii str. Neff]>gi|440801047|gb|ELR22072.1| DNAdirected RNA polymerase, beta subunit [Acanthamoeba castellanii str. Neff]	695189582	NC_024904.1	1260	0	Encephalitozoon romaleae SJ-2008 chromosome X, complete sequence >gnl|BL_ORD_ID|13287069 Encephalitozoon romaleae SJ-2008 chromosome X, complete sequence	--	--	--	--	Q8SR75	5520	0	DNA-directed RNA polymerase II subunit RPB2 OS=Encephalitozoon cuniculi (strain GB-M1) GN=RPB2 PE=3 SV=1	PF00118//PF04560//PF04565//PF04567//PF04566//PF00562//PF04563//PF04561	TCP-1/cpn60 chaperonin family//RNA polymerase Rpb2, domain 7//RNA polymerase Rpb2, domain 3//RNA polymerase Rpb2, domain 5//RNA polymerase Rpb2, domain 4//RNA polymerase Rpb2, domain 6//RNA polymerase beta subunit//RNA polymerase Rpb2, domain 2	GO:0006206//GO:0006351//GO:0006144	pyrimidine nucleobase metabolic process//transcription, DNA-templated//purine nucleobase metabolic process	GO:0003899//GO:0003677//GO:0005524	DNA-directed RNA polymerase activity//DNA binding//ATP binding	GO:0005730	nucleolus	KOG0214	RNA polymerase II, second largest subunit
Cluster-28055.53495	538.905	32.6547	4.0447	1.0805e-16	3.883e-14	5109	471214726	XP_004261541.1	244	2.60256e-19	coiled-coil domain containing protein, putative [Entamoeba invadens IP1]>gi|440302457|gb|ELP94770.1| coiled-coil domain containing protein, putative [Entamoeba invadens IP1]	--	--	--	--	--	--	--	--	--	Q9P7C5	230	8.03873e-19	Pre-mRNA-splicing factor cwf16 OS=Schizosaccharomyces pombe (strain 972 / ATCC 24843) GN=cwf16 PE=1 SV=2	PF13855//PF00560	Leucine rich repeat//Leucine Rich Repeat	--	--	GO:0005515	protein binding	--	--	KOG2989	Uncharacterized conserved protein
Cluster-28055.76188	1954.68	149.034	3.7132	1.1285e-16	4.0452e-14	2424	391336462	XP_003742599.1	217	1.00491e-16	PREDICTED: 60S ribosomal protein L18-like [Metaseiulus occidentalis]	401825846	XM_003886969.1	153	9.70948e-72	Encephalitozoon hellem ATCC 50504 60S ribosomal protein L18 (EHEL_031420), partial mRNA	K02883	RP-L18e, RPL18	large subunit ribosomal protein L18e	http://www.genome.jp/dbget-bin/www_bget?ko:K02883	Q60P81	218	2.94861e-18	60S ribosomal protein L18 OS=Caenorhabditis briggsae GN=rpl-18 PE=3 SV=1	--	--	--	--	--	--	--	--	KOG1714	60s ribosomal protein L18
Cluster-28055.71647	907.172	62.5625	3.858	1.1392e-16	4.0728e-14	2459	694530805	XP_009493982.1	334	9.00006e-31	hypothetical protein H696_01800 [Fonticula alba]>gi|627950580|gb|KCV72404.1| hypothetical protein H696_01800 [Fonticula alba]	--	--	--	--	--	--	--	--	--	Q6CYD0	366	1.6182e-36	GDP-mannose transporter OS=Kluyveromyces lactis (strain ATCC 8585 / CBS 2359 / DSM 70799 / NBRC 1267 / NRRL Y-1140 / WM37) GN=VRG4 PE=3 SV=1	PF00509//PF08449//PF00892//PF02601	Haemagglutinin//UAA transporter family//EamA-like transporter family//Exonuclease VII, large subunit	GO:0007165//GO:0006308//GO:0055085//GO:0019064	signal transduction//DNA catabolic process//transmembrane transport//fusion of virus membrane with host plasma membrane	GO:0008855//GO:0046789	exodeoxyribonuclease VII activity//host cell surface receptor binding	GO:0019031//GO:0016021//GO:0016020//GO:0009318//GO:0009986	viral envelope//integral component of membrane//membrane//exodeoxyribonuclease VII complex//cell surface	KOG1444	Nucleotide-sugar transporter VRG4/SQV-7
Cluster-28055.91697	731.635	48.6092	3.9118	1.1619e-16	4.1434e-14	724	--	--	--	--	--	--	--	--	--	--	--	--	--	--	--	--	--	--	PF00170//PF07716//PF03131	bZIP transcription factor//Basic region leucine zipper//bZIP Maf transcription factor	GO:0006355	regulation of transcription, DNA-templated	GO:0003700//GO:0003677//GO:0043565	transcription factor activity, sequence-specific DNA binding//DNA binding//sequence-specific DNA binding	GO:0005667//GO:0005634	transcription factor complex//nucleus	--	--
Cluster-28055.80150	833.246	56.2161	3.8897	1.1811e-16	4.201e-14	1902	641706313	XP_008142061.1	322	3.35512e-29	PREDICTED: tubby-related protein 3 [Eptesicus fuscus]	--	--	--	--	--	--	--	--	--	B4MKC7	315	1.38115e-29	Protein king tubby OS=Drosophila willistoni GN=king-tubby PE=3 SV=1	--	--	--	--	--	--	--	--	KOG2502	Tub family proteins
Cluster-28055.81886	511.467	30.5708	4.0644	1.1847e-16	4.203e-14	1679	--	--	--	--	--	--	--	--	--	--	--	--	--	--	Q8SRW9	174	1.1394e-13	Probable protein transport protein Sec61 subunit gamma OS=Encephalitozoon cuniculi (strain GB-M1) GN=ECU05_0885 PE=3 SV=1	PF00584	SecE/Sec61-gamma subunits of protein translocation complex	GO:0006605//GO:0006886	protein targeting//intracellular protein transport	--	--	GO:0016020	membrane	KOG3498	Preprotein translocase, gamma subunit
Cluster-28055.78699	1801.07	137.174	3.7148	1.224e-16	4.3315e-14	1481	826498530	XP_012541549.1	474	1.8823e-53	PREDICTED: 60S ribosomal protein L12-like [Monomorium pharaonis]	693673959	NC_024903.1	191	4.41636e-93	Encephalitozoon romaleae SJ-2008 chromosome VIII, complete sequence >gnl|BL_ORD_ID|13287065 Encephalitozoon romaleae SJ-2008 chromosome VIII, complete sequence	K02870	RP-L12e, RPL12	large subunit ribosomal protein L12e	http://www.genome.jp/dbget-bin/www_bget?ko:K02870	Q8SR84	712	5.90688e-90	60S ribosomal protein L12 OS=Encephalitozoon cuniculi (strain GB-M1) GN=RPL12 PE=1 SV=1	PF00298//PF04111//PF16716//PF08702//PF06156//PF05929//PF02601//PF08123//PF07851//PF05531//PF10186	Ribosomal protein L11, RNA binding domain//Autophagy protein Apg6//Bone marrow stromal antigen 2//Fibrinogen alpha/beta chain family//Protein of unknown function (DUF972)//Phage capsid scaffolding protein (GPO) serine peptidase//Exonuclease VII, large subunit//Histone methylation protein DOT1//TMPIT-like protein//Nucleopolyhedrovirus P10 protein//Vacuolar sorting 38 and autophagy-related subunit …	GO:0006479//GO:0051258//GO:0006412//GO:0006914//GO:0007165//GO:0006554//GO:0051607//GO:0019069//GO:0010508//GO:0030168//GO:0006308//GO:0006260//GO:0042254	protein methylation//protein polymerization//translation//autophagy//signal transduction//lysine catabolic process//defense response to virus//viral capsid assembly//positive regulation of autophagy//platelet activation//DNA catabolic process//DNA replication//ribosome biogenesis	GO:0003735//GO:0008855//GO:0005102//GO:0018024//GO:0030674	structural constituent of ribosome//exodeoxyribonuclease VII activity//receptor binding//histone-lysine N-methyltransferase activity//protein binding, bridging	GO:0005577//GO:0016021//GO:0005840//GO:0019028//GO:0009318	fibrinogen complex//integral component of membrane//ribosome//viral capsid//exodeoxyribonuclease VII complex	KOG0886	40S ribosomal protein S2
Cluster-28055.90392	1113.05	80.1206	3.7962	1.2332e-16	4.3531e-14	7726	589940305	XP_006982886.1	607	1.57818e-64	PREDICTED: DDB1- and CUL4-associated factor 13 [Peromyscus maniculatus bairdii]	--	--	--	--	--	K15728	LPIN	phosphatidate phosphatase LPIN	http://www.genome.jp/dbget-bin/www_bget?ko:K15728	Q9UUJ6	638	5.95927e-68	Nuclear elongation and deformation protein 1 OS=Schizosaccharomyces pombe (strain 972 / ATCC 24843) GN=ned1 PE=1 SV=1	PF00076//PF08675//PF00917//PF00293//PF03767//PF08777//PF03694//PF00400//PF15178	RNA recognition motif. (a.k.a. RRM, RBD, or RNP domain)//RNA binding domain//MATH domain//NUDIX domain//HAD superfamily, subfamily IIIB (Acid phosphatase)//RNA binding motif//Erg28 like protein//WD domain, G-beta repeat//Mitochondrial import receptor subunit TOM5 homolog	GO:0019497//GO:0006402//GO:0006771//GO:0051252	hexachlorocyclohexane metabolic process//mRNA catabolic process//riboflavin metabolic process//regulation of RNA metabolic process	GO:0004535//GO:0046872//GO:0016787//GO:0003723//GO:0003676//GO:0005515//GO:0003993	poly(A)-specific ribonuclease activity//metal ion binding//hydrolase activity//RNA binding//nucleic acid binding//protein binding//acid phosphatase activity	GO:0016021//GO:0005634//GO:0005742//GO:0005737	integral component of membrane//nucleus//mitochondrial outer membrane translocase complex//cytoplasm	KOG2116	Protein involved in plasmid maintenance/nuclear protein involved in lipid metabolism
Cluster-28055.85735	1812.88	137.781	3.7178	1.2369e-16	4.3548e-14	526	391331940	XP_003740397.1	137	1.84221e-08	PREDICTED: 60S ribosomal protein L35-like [Metaseiulus occidentalis]	--	--	--	--	--	--	--	--	--	Q8SQQ7	391	9.73194e-47	60S ribosomal protein L35-2 OS=Encephalitozoon cuniculi (strain GB-M1) GN=RPL35C PE=1 SV=1	PF00831	Ribosomal L29 protein	GO:0006412//GO:0042254	translation//ribosome biogenesis	GO:0003735	structural constituent of ribosome	GO:0005622//GO:0005840	intracellular//ribosome	KOG3436	60S ribosomal protein L35
Cluster-28055.78722	1316.93	96.5984	3.769	1.2498e-16	4.389e-14	2875	126330573	XP_001364167.1	904	5.04503e-108	PREDICTED: alpha-enolase-like isoform X1 [Monodelphis domestica]	--	--	--	--	--	K01689	ENO, eno	enolase	http://www.genome.jp/dbget-bin/www_bget?ko:K01689	Q27655	868	1.55709e-104	Enolase OS=Fasciola hepatica GN=ENO PE=2 SV=1	PF02964//PF08030//PF01544//PF03952//PF00113	Methane monooxygenase, hydrolase gamma chain//Ferric reductase NAD binding domain//CorA-like Mg2+ transporter protein//Enolase, N-terminal domain//Enolase, C-terminal TIM barrel domain	GO:0006118//GO:0055085//GO:0006096//GO:0055114//GO:0000162//GO:0006094//GO:0006571//GO:0030001//GO:0015947//GO:0009094	obsolete electron transport//transmembrane transport//glycolytic process//oxidation-reduction process//tryptophan biosynthetic process//gluconeogenesis//tyrosine biosynthetic process//metal ion transport//methane metabolic process//L-phenylalanine biosynthetic process	GO:0046873//GO:0016491//GO:0004634//GO:0000287//GO:0015049	metal ion transmembrane transporter activity//oxidoreductase activity//phosphopyruvate hydratase activity//magnesium ion binding//methane monooxygenase activity	GO:0015050//GO:0000015//GO:0016020	methane monooxygenase complex//phosphopyruvate hydratase complex//membrane	KOG2670	Enolase
Cluster-28055.76960	1785.65	134.818	3.7274	1.2577e-16	4.4057e-14	2508	--	--	--	--	--	--	--	--	--	--	--	--	--	--	--	--	--	--	--	--	--	--	--	--	--	--	--	--
Cluster-28055.83847	2188.16	168.889	3.6956	1.2635e-16	4.4148e-14	2014	--	--	--	--	--	--	--	--	--	--	--	--	--	--	--	--	--	--	--	--	--	--	--	--	--	--	--	--
Cluster-28055.75426	1262.38	92.4976	3.7706	1.2864e-16	4.4836e-14	5925	470261473	XP_004360407.1	1191	5.63869e-133	structural maintenance of chromosome protein [Dictyostelium fasciculatum]>gi|328874190|gb|EGG22556.1| structural maintenance of chromosome protein [Dictyostelium fasciculatum]	449329506	KC513610.1	161	8.54495e-76	Encephalitozoon cuniculi clone supercont1.7 genomic sequence	K06675	SMC4	structural maintenance of chromosome 4	http://www.genome.jp/dbget-bin/www_bget?ko:K06675	P41004	723	4.92621e-76	Structural maintenance of chromosomes protein 4 OS=Schizosaccharomyces pombe (strain 972 / ATCC 24843) GN=cut3 PE=1 SV=2	PF00005//PF08120//PF00004//PF06470//PF13640//PF13304	ABC transporter//Tamulustoxin family//ATPase family associated with various cellular activities (AAA)//SMC proteins Flexible Hinge Domain//2OG-Fe(II) oxygenase superfamily//AAA domain, putative AbiEii toxin, Type IV TA system	GO:0051276//GO:0055114//GO:0006810//GO:0009987//GO:0009405	chromosome organization//oxidation-reduction process//transport//cellular process//pathogenesis	GO:0016887//GO:0016491//GO:0005515//GO:0019870//GO:0005524	ATPase activity//oxidoreductase activity//protein binding//potassium channel inhibitor activity//ATP binding	GO:0005694//GO:0005576	chromosome//extracellular region	KOG0996	Structural maintenance of chromosome protein 4 (chromosome condensation complex Condensin, subunit C)
Cluster-28055.78427	2034.19	155.16	3.7126	1.3137e-16	4.5674e-14	6758	330794712	XP_003285421.1	1128	1.21561e-130	hypothetical protein DICPUDRAFT_46059 [Dictyostelium purpureum]>gi|325084596|gb|EGC38020.1| hypothetical protein DICPUDRAFT_46059 [Dictyostelium purpureum]	685879626	XM_009265973.1	587	0	Encephalitozoon romaleae SJ-2008 Cdc48-like AAA ATPase mRNA	K06027	NSF	vesicle-fusing ATPase	http://www.genome.jp/dbget-bin/www_bget?ko:K06027	Q9P7Q4	1147	5.33007e-134	Vesicular-fusion protein sec18 OS=Schizosaccharomyces pombe (strain 972 / ATCC 24843) GN=sec18 PE=1 SV=1	PF01743//PF00158//PF03193//PF04851//PF01695//PF00071//PF00735//PF06068//PF07728//PF02421//PF03266//PF08477//PF01637//PF00005//PF00025//PF05496//PF01926//PF07724//PF05353//PF07726//PF07669//PF02562//PF10662//PF00004//PF02367//PF00931//PF00910//PF01443//PF04670	Poly A polymerase head domain//Sigma-54 interaction domain//Protein of unknown function, DUF258//Type III restriction enzyme, res subunit//IstB-like ATP binding protein//Ras family//Septin//TIP49 C-terminus//AAA domain (dynein-related subfamily)//Ferrous iron transport protein B//NTPase//Ras of Complex, Roc, domain of DAPkinase//Archaeal ATPase//ABC transporter//ADP-ribosylation factor family//Ho…	GO:0006281//GO:0002949//GO:0006310//GO:0007264//GO:0006355//GO:0015684//GO:0006810//GO:0006576//GO:0006304//GO:0006396//GO:0009405	DNA repair//tRNA threonylcarbamoyladenosine modification//DNA recombination//small GTPase mediated signal transduction//regulation of transcription, DNA-templated//ferrous iron transport//transport//cellular biogenic amine metabolic process//DNA modification//RNA processing//pathogenesis	GO:0003678//GO:0003824//GO:0005525//GO:0043531//GO:0016787//GO:0003724//GO:0019871//GO:0003723//GO:0015093//GO:0003677//GO:0098519//GO:0008134//GO:0005524//GO:0016887//GO:0003924//GO:0009378//GO:0016779	DNA helicase activity//catalytic activity//GTP binding//ADP binding//hydrolase activity//RNA helicase activity//sodium channel inhibitor activity//RNA binding//ferrous iron transmembrane transporter activity//DNA binding//nucleotide phosphatase activity, acting on free nucleotides//transcription factor binding//ATP binding//ATPase activity//GTPase activity//four-way junction helicase activity//nu…	GO:0016021//GO:0005657//GO:0009379//GO:0005667//GO:0005576	integral component of membrane//replication fork//Holliday junction helicase complex//transcription factor complex//extracellular region	KOG0741	AAA+-type ATPase
Cluster-28055.72322	1681.89	127.759	3.7186	1.3232e-16	4.5889e-14	769	160948218	CAO94710.1	317	5.83768e-33	putative ribosomal protein S16 [Pomphorhynchus laevis]	693673925	NC_024898.1	112	1.85003e-49	Encephalitozoon romaleae SJ-2008 chromosome III, complete sequence >gnl|BL_ORD_ID|13287060 Encephalitozoon romaleae SJ-2008 chromosome III, complete sequence	K02960	RP-S16e, RPS16	small subunit ribosomal protein S16e	http://www.genome.jp/dbget-bin/www_bget?ko:K02960	Q95V31	303	3.31469e-32	40S ribosomal protein S16 OS=Spodoptera frugiperda GN=RpS16 PE=2 SV=1	PF04179//PF00380	Initiator tRNA phosphoribosyl transferase//Ribosomal protein S9/S16	GO:0042254//GO:0006412//GO:0019988	ribosome biogenesis//translation//charged-tRNA amino acid modification	GO:0043399//GO:0003735	tRNA A64-2'-O-ribosylphosphate transferase activity//structural constituent of ribosome	GO:0005840	ribosome	KOG1753	40S ribosomal protein S16
Cluster-28055.85915	361.11	19.3306	4.2235	1.3916e-16	4.8139e-14	2064	--	--	--	--	--	--	--	--	--	--	--	--	--	--	--	--	--	--	--	--	--	--	--	--	--	--	--	--
Cluster-28055.77871	570.312	35.871	3.9909	1.409e-16	4.8621e-14	6415	852782453	XP_012883144.1	251	4.86572e-19	PREDICTED: bifunctional polynucleotide phosphatase/kinase [Dipodomys ordii]	--	--	--	--	--	K08073	PNKP	bifunctional polynucleotide phosphatase/kinase	http://www.genome.jp/dbget-bin/www_bget?ko:K08073	Q96T60	234	2.40934e-18	Bifunctional polynucleotide phosphatase/kinase OS=Homo sapiens GN=PNKP PE=1 SV=1	PF04053//PF03178//PF05784	Coatomer WD associated region//CPSF A subunit region//Betaherpesvirus UL82/83 protein N terminus	GO:0016192//GO:0009405//GO:0006886	vesicle-mediated transport//pathogenesis//intracellular protein transport	GO:0005198//GO:0003676	structural molecule activity//nucleic acid binding	GO:0005634//GO:0030117	nucleus//membrane coat	KOG2134	Polynucleotide kinase 3' phosphatase
Cluster-28055.83974	549.483	33.8505	4.0208	1.4129e-16	4.8633e-14	848	290462319	ADD24207.1	331	1.45498e-33	Aquaporin [Lepeophtheirus salmonis]	--	--	--	--	--	--	--	--	--	Q8SRK2	817	1.46299e-107	Aquaporin OS=Encephalitozoon cuniculi (strain GB-M1) GN=AQP PE=3 SV=1	PF02308//PF00230	MgtC family//Major intrinsic protein	GO:0006810	transport	GO:0005215	transporter activity	GO:0016020	membrane	KOG0223	Aquaporin (major intrinsic protein family)
Cluster-28055.79484	1949.25	150.619	3.6939	1.433e-16	4.9203e-14	2452	828214563	XP_012559703.1	212	1.19962e-14	PREDICTED: insulin-degrading enzyme-like [Hydra vulgaris]	--	--	--	--	--	--	--	--	--	P22817	171	4.3689e-11	Insulin-degrading enzyme OS=Drosophila melanogaster GN=Ide PE=1 SV=4	PF02529	Cytochrome B6-F complex subunit 5	--	--	--	--	GO:0009512	cytochrome b6f complex	KOG0959	N-arginine dibasic convertase NRD1 and related Zn2+-dependent endopeptidases, insulinase superfamily
Cluster-28055.87837	948.639	67.001	3.8236	1.4633e-16	5.0119e-14	1177	780018144	XP_011664730.1	486	3.95264e-53	PREDICTED: 26S proteasome non-ATPase regulatory subunit 11-like [Strongylocentrotus purpuratus]	--	--	--	--	--	--	--	--	--	Q54UB5	473	1.13701e-52	26S proteasome non-ATPase regulatory subunit 11 OS=Dictyostelium discoideum GN=psmD11 PE=2 SV=1	PF01399	PCI domain	--	--	GO:0005515	protein binding	--	--	KOG1463	26S proteasome regulatory complex, subunit RPN6/PSMD11
Cluster-28055.67602	326.985	16.2842	4.3277	1.4763e-16	5.044e-14	1572	694542170	XP_009497252.1	177	9.25312e-11	hypothetical protein H696_05127 [Fonticula alba]>gi|627946185|gb|KCV68198.1| hypothetical protein H696_05127 [Fonticula alba]	--	--	--	--	--	--	--	--	--	Q9LN71	161	1.91569e-10	E3 ubiquitin-protein ligase At1g12760 OS=Arabidopsis thaliana GN=At1g12760 PE=1 SV=1	PF12861//PF14634//PF16685//PF12678//PF17123//PF00097//PF13639	Anaphase-promoting complex subunit 11 RING-H2 finger//zinc-RING finger domain//zinc RING finger of MSL2//RING-H2 zinc finger//RING-like zinc finger//Zinc finger, C3HC4 type (RING finger)//Ring finger domain	GO:0016567	protein ubiquitination	GO:0004842//GO:0046872//GO:0008270//GO:0005515//GO:0061630	ubiquitin-protein transferase activity//metal ion binding//zinc ion binding//protein binding//ubiquitin protein ligase activity	GO:0005680	anaphase-promoting complex	KOG0800	FOG: Predicted E3 ubiquitin ligase
Cluster-28055.85257	821.514	55.9802	3.8753	1.4882e-16	5.0723e-14	3688	78146348	ABB22788.1	863	1.19211e-99	calcineurin [Bos taurus]	--	--	--	--	--	K04348	PPP3C, CNA	serine/threonine-protein phosphatase 2B catalytic subunit	http://www.genome.jp/dbget-bin/www_bget?ko:K04348	Q27889	861	4.71633e-100	Serine/threonine-protein phosphatase 2B catalytic subunit 2 OS=Drosophila melanogaster GN=Pp2B-14D PE=1 SV=2	PF00149//PF00583//PF03798//PF13508//PF08445//PF13673	Calcineurin-like phosphoesterase//Acetyltransferase (GNAT) family//TLC domain//Acetyltransferase (GNAT) domain//FR47-like protein//Acetyltransferase (GNAT) domain	GO:0042967	acyl-carrier-protein biosynthetic process	GO:0008080//GO:0016787//GO:0016747	N-acetyltransferase activity//hydrolase activity//transferase activity, transferring acyl groups other than amino-acyl groups	GO:0016021	integral component of membrane	KOG0375	Serine-threonine phosphatase 2B, catalytic subunit
Cluster-28055.58399	445.19	25.8172	4.108	1.5014e-16	5.1048e-14	1554	--	--	--	--	--	--	--	--	--	--	--	--	--	--	--	--	--	--	PF00830//PF04434	Ribosomal L28 family//SWIM zinc finger	GO:0042254	ribosome biogenesis	GO:0003735//GO:0008270	structural constituent of ribosome//zinc ion binding	GO:0005840	ribosome	--	--
Cluster-28055.45445	804.208	55.3293	3.8615	1.5225e-16	5.1637e-14	5372	167234451	NP_001107840.1	284	2.40947e-22	Dicer-2 [Tribolium castaneum]>gi|642913971|ref|XP_008201496.1| PREDICTED: dicer-2 isoform X1 [Tribolium castaneum]>gi|642913973|ref|XP_008201497.1| PREDICTED: dicer-2 isoform X1 [Tribolium castaneum]>gi|270002830|gb|EEZ99277.1| hypothetical protein TcasGA2_TC001108 [Tribolium castaneum]	--	--	--	--	--	K03017	RPB9, POLR2I	DNA-directed RNA polymerase II subunit RPB9	http://www.genome.jp/dbget-bin/www_bget?ko:K03017	Q8SQU1	449	2.39149e-49	DNA-directed RNA polymerase II subunit RPB9 OS=Encephalitozoon cuniculi (strain GB-M1) GN=RPB9 PE=3 SV=1	PF03604//PF00739//PF16714//PF00636//PF14622//PF02150//PF04828//PF03368//PF01096	DNA directed RNA polymerase, 7 kDa subunit//Trans-activation protein X//Tyrosyl-tRNA synthetase C-terminal domain//Ribonuclease III domain//Ribonuclease-III-like//RNA polymerases M/15 Kd subunit//Glutathione-dependent formaldehyde-activating enzyme//Dicer dimerisation domain//Transcription factor S-II (TFIIS)	GO:0051252//GO:0006396//GO:0006206//GO:0019079//GO:0008152//GO:0006351//GO:0006144	regulation of RNA metabolic process//RNA processing//pyrimidine nucleobase metabolic process//viral genome replication//metabolic process//transcription, DNA-templated//purine nucleobase metabolic process	GO:0016846//GO:0008270//GO:0003676//GO:0016891//GO:0004525//GO:0016787//GO:0003677//GO:0003899//GO:0003723	carbon-sulfur lyase activity//zinc ion binding//nucleic acid binding//endoribonuclease activity, producing 5'-phosphomonoesters//ribonuclease III activity//hydrolase activity//DNA binding//DNA-directed RNA polymerase activity//RNA binding	GO:0005730	nucleolus	KOG2691	RNA polymerase II subunit 9
Cluster-28055.80356	1987.37	153.241	3.697	1.5537e-16	5.2568e-14	4799	156402433	XP_001639595.1	695	1.64752e-78	predicted protein [Nematostella vectensis]>gi|156226724|gb|EDO47532.1| predicted protein [Nematostella vectensis]	449329506	KC513610.1	497	0	Encephalitozoon cuniculi clone supercont1.7 genomic sequence	K14857	SPB1, FTSJ3	AdoMet-dependent rRNA methyltransferase SPB1	http://www.genome.jp/dbget-bin/www_bget?ko:K14857	P0CS78	707	1.17796e-75	AdoMet-dependent rRNA methyltransferase SPB1 OS=Cryptococcus neoformans var. neoformans serotype D (strain JEC21 / ATCC MYA-565) GN=SPB1 PE=3 SV=1	PF08027//PF01873//PF01189//PF09905//PF00137//PF07780//PF01728	Albumin I chain b//Domain found in IF2B/IF5//16S rRNA methyltransferase RsmF//Uncharacterized conserved protein (DUF2132)//ATP synthase subunit C//Spb1 C-terminal domain//FtsJ-like methyltransferase	GO:0006413//GO:0032259//GO:0009405//GO:0015991//GO:0006364//GO:0006446//GO:0015992	translational initiation//methylation//pathogenesis//ATP hydrolysis coupled proton transport//rRNA processing//regulation of translational initiation//proton transport	GO:0045735//GO:0015078//GO:0003743//GO:0003677//GO:0008168	nutrient reservoir activity//hydrogen ion transmembrane transporter activity//translation initiation factor activity//DNA binding//methyltransferase activity	GO:0005634//GO:0033177//GO:0005840	nucleus//proton-transporting two-sector ATPase complex, proton-transporting domain//ribosome	KOG1098	Putative SAM-dependent rRNA methyltransferase SPB1
Cluster-28055.84756	767.195	52.2432	3.8763	1.5708e-16	5.3016e-14	1886	410902709	XP_003964836.1	942	4.52663e-117	PREDICTED: tubulin gamma-1 chain [Takifugu rubripes]	--	--	--	--	--	K10389	TUBG	tubulin gamma	http://www.genome.jp/dbget-bin/www_bget?ko:K10389	Q8SRD2	1652	0	Tubulin gamma chain OS=Encephalitozoon cuniculi (strain GB-M1) GN=TUB4 PE=3 SV=1	PF00091	Tubulin/FtsZ family, GTPase domain	--	--	GO:0003924	GTPase activity	--	--	KOG1374	Gamma tubulin
[truncated: 1,515 more rows]

## Sheet: R3vsW3.DEGannot
gene_id	R3_readcount	W3_readcount	log2FoldChange	pval	padj	Gene Length	NR GI	NR ID	NR Score	NR Evalue	NR Description	NT GI	NT ID	NT Score	NT Evalue	NT Description	KO ID	KO Name	KO Description	Http Link	Swissprot ID	Swissprot Score	Swissprot Evalue	Swissprot Description	PFAM ID	PFAM description	Gene Ontology Biological Pathway	BP Description	Gene Ontology Molecular Function	MF Description	Gene Ontology Cellular Component	CC Description	KOG ID	KOG Description
[truncated: 1,957 more rows]

[truncated: 1 more sheets: R6vsW6.DEGannot]
